# Supplementary material for: (E)-4-[(1,5-Dimethyl-3-oxo-2-phenyl-2,3-dihydro-1H-pyrazol-4-yl)imino­meth­yl]phenyl 4-bromo­benzene­sulfonate
Source: Acta Crystallogr Sect E Struct Rep Online. 2008 Oct 31;64(Pt 11):o2244. doi: 10.1107/S1600536808035034 (PMC2959600; doi:10.1107/S1600536808035034)
Supplement: Supplementary file 2 [file e-64-o2244-Isup2.hkl]

# 
# h,k,l, Fc-squared, Fo-squared, sigma(Fo-squared) and status flag 
# 
data_I
_shelx_title ' 71016B in P2(1)/n' 
_shelx_refln_list_code          4 
_shelx_F_calc_maximum      234.08 
_exptl_crystal_F_000      1072.00 
_reflns_d_resolution_high  0.8403 
 
loop_ 
 _symmetry_equiv_pos_as_xyz 
 'x, y, z' 
 '-x+1/2, y+1/2, -z+1/2' 
 '-x, -y, -z' 
 'x-1/2, -y-1/2, z-1/2' 
 
_cell_length_a     6.9959 
_cell_length_b    33.2216 
_cell_length_c    10.2178 
_cell_angle_alpha  90.000 
_cell_angle_beta   95.992 
_cell_angle_gamma  90.000 
 
_shelx_F_squared_multiplier     1.000 
 
loop_ 
 _refln_index_h 
 _refln_index_k 
 _refln_index_l 
 _refln_F_squared_calc 
 _refln_F_squared_meas 
 _refln_F_squared_sigma 
 _refln_observed_status 
   2   0   0      116.22      147.67     25.96 o 
   4   0   0       53.09      103.18     21.08 o 
   6   0   0       60.50       56.16     29.20 o 
   8   0   0      271.78      351.43     92.77 o 
   1   1   0    11156.25    10342.95    312.20 o 
   2   1   0      158.91      219.71     15.04 o 
   3   1   0     2578.15     2619.37     45.10 o 
   4   1   0     7036.80     6844.46    102.81 o 
   5   1   0        1.30       -0.06     16.02 o 
   6   1   0      436.22      515.00     31.50 o 
   7   1   0        1.50       -0.68     24.27 o 
   8   1   0       13.15      -12.48     30.39 o 
   1   2   0     4556.20     4366.00     87.10 o 
   2   2   0     6836.40     6414.70    104.18 o 
   3   2   0     2205.72     2179.55     39.87 o 
   4   2   0        0.94        8.18     12.82 o 
   5   2   0     1116.05     1032.24     32.68 o 
   6   2   0      315.38      349.66     34.05 o 
   7   2   0       60.67       50.45     25.70 o 
   8   2   0       15.00        2.83     34.28 o 
   1   3   0     1694.55     1667.51     30.15 o 
   2   3   0     1538.04     1476.16     29.53 o 
   3   3   0     2168.81     2044.23     38.12 o 
   4   3   0     5299.92     5406.36     84.84 o 
   5   3   0      130.37      132.95     25.86 o 
   6   3   0       52.56       29.39     20.21 o 
   7   3   0        4.50        0.30     24.39 o 
   8   3   0       95.62        4.77     35.99 o 
   0   4   0     3456.33     3374.91     94.85 o 
   1   4   0      567.27      640.23     15.48 o 
   2   4   0    15764.41    15210.98    383.11 o 
   3   4   0     3230.16     3326.94     69.95 o 
   4   4   0        7.24       -1.26     12.49 o 
   5   4   0      254.05      270.67     23.19 o 
   6   4   0      107.96      104.24     23.43 o 
   7   4   0     1003.07      961.66     51.59 o 
   8   4   0        2.23       -6.68     48.88 o 
   1   5   0     4436.71     4349.84     70.02 o 
   2   5   0     1305.71     1333.71     53.98 o 
   3   5   0     4509.17     4386.18     78.17 o 
   4   5   0      760.70      758.45     20.95 o 
   5   5   0       10.54       25.39     17.13 o 
   6   5   0      713.85      760.59     40.71 o 
   7   5   0        4.65       -6.81     28.72 o 
   8   5   0       15.91      -22.52     34.36 o 
   0   6   0     4349.91     4129.35     81.76 o 
   1   6   0    12605.56    12222.97    235.30 o 
   2   6   0      399.65      314.36     12.74 o 
   3   6   0    11885.09    12424.76    306.74 o 
   4   6   0      122.13      115.97     13.26 o 
   5   6   0      611.59      698.57     37.58 o 
   6   6   0      395.48      459.27     37.01 o 
   7   6   0       40.16       22.01     31.33 o 
   8   6   0        6.44       12.08     36.29 o 
   1   7   0    42615.64    39534.41    590.11 o 
   2   7   0       77.66      101.54     13.52 o 
   3   7   0      300.95      320.36     31.28 o 
   4   7   0      533.78      559.69     27.95 o 
   5   7   0      219.74      229.45     27.13 o 
   6   7   0      355.12      367.08     36.16 o 
   7   7   0      219.98      267.01     38.19 o 
   8   7   0       21.39        9.27     34.49 o 
   0   8   0     3129.81     3195.48     65.65 o 
   1   8   0      173.16      212.86     25.07 o 
   2   8   0     6592.39     6774.16    160.96 o 
   3   8   0     3389.27     3297.91     84.34 o 
   4   8   0     4076.77     4007.32     66.44 o 
   5   8   0     4894.96     4614.10     93.69 o 
   6   8   0       30.91       35.16     24.51 o 
   7   8   0      113.73      119.78     37.48 o 
   8   8   0        0.01       12.69     35.25 o 
   1   9   0    54794.86    49812.35   1297.04 o 
   2   9   0       84.50       69.15      9.30 o 
   3   9   0      159.94      171.83     13.44 o 
   4   9   0      205.86      263.25     18.35 o 
   5   9   0       50.46       87.00     23.45 o 
   6   9   0        5.33      -14.69     31.79 o 
   7   9   0      163.31      200.63     36.40 o 
   8   9   0       12.34       -5.65     35.05 o 
   0  10   0     3282.16     3285.97     68.63 o 
   2  10   0     2008.73     2006.19     31.91 o 
   3  10   0      959.51      896.30     29.82 o 
   4  10   0      344.36      420.55     21.25 o 
   5  10   0      873.54      885.90     37.43 o 
   6  10   0       83.13       57.22     25.92 o 
   7  10   0       30.46       -0.20     28.83 o 
   8  10   0       85.28       65.74     52.89 o 
   1  11   0    15469.02    14710.53    297.39 o 
   2  11   0     1841.43     1927.50     32.67 o 
   3  11   0      218.19      297.53     14.93 o 
   4  11   0      219.34      191.74     16.58 o 
   5  11   0        5.72       38.68     34.68 o 
   6  11   0       10.06       18.51     25.62 o 
   7  11   0        6.11       17.41     37.12 o 
   0  12   0     2174.64     2075.95     54.56 o 
   1  12   0     5474.90     5435.88     89.67 o 
   2  12   0     1193.99     1128.44     23.03 o 
   3  12   0     3929.08     4007.81     63.43 o 
   4  12   0      206.39      216.26     18.08 o 
   5  12   0      983.95      881.16     41.08 o 
   6  12   0       29.62      102.36     33.69 o 
   7  12   0       44.76       11.62     80.11 o 
   1  13   0     3511.10     3114.32     59.24 o 
   2  13   0     9718.81     9617.87    129.18 o 
   3  13   0     3186.29     3090.71     65.62 o 
   4  13   0      373.89      430.95     19.21 o 
   5  13   0      255.63      299.17     62.85 o 
   6  13   0     1066.32      968.26     48.63 o 
   7  13   0       38.29       54.96     39.08 o 
   0  14   0     1929.31     1857.73     44.49 o 
   1  14   0       30.29       46.63     11.83 o 
   2  14   0     4458.11     4302.71     60.14 o 
   3  14   0      144.07      158.45     14.02 o 
   4  14   0      220.57      225.03     19.22 o 
   5  14   0      133.17      125.81     25.18 o 
   6  14   0      209.30      201.26     40.42 o 
   7  14   0      333.18      374.92     51.02 o 
   1  15   0       52.61       41.44     12.15 o 
   2  15   0     6370.68     6444.23     85.20 o 
   3  15   0        4.04      -10.92     11.36 o 
   4  15   0      432.31      459.37     20.80 o 
   5  15   0      307.91      341.38     45.69 o 
   6  15   0      295.31      328.45     50.33 o 
   7  15   0       23.81       48.75     58.89 o 
   0  16   0     1674.57     1550.02     39.78 o 
   1  16   0      249.81      250.03     30.59 o 
   2  16   0     4831.59     4575.15     64.02 o 
   3  16   0      142.17      172.90     18.23 o 
   4  16   0       67.80      119.19     22.21 o 
   5  16   0      182.47      249.15     41.17 o 
   6  16   0      158.85      201.84     64.86 o 
   7  16   0       94.35       46.51     40.25 o 
   1  17   0      994.28     1020.48     30.34 o 
   2  17   0      501.00      568.37     17.90 o 
   3  17   0       31.44       34.04     14.95 o 
   4  17   0     2429.42     2367.97     49.16 o 
   5  17   0       62.20       39.15     47.43 o 
   6  17   0       86.12      129.24     41.42 o 
   7  17   0       29.38      -11.31     40.21 o 
   0  18   0     9243.99     8269.71    173.58 o 
   1  18   0       88.44       93.68     14.58 o 
   2  18   0     1165.89     1142.83     42.62 o 
   3  18   0       89.88       96.61     16.96 o 
   4  18   0      202.23      250.25     41.01 o 
   5  18   0       23.90       36.34     31.07 o 
   6  18   0      180.94      181.84     61.19 o 
   7  18   0       17.95       30.00     44.50 o 
   1  19   0     1159.86     1097.09     32.61 o 
   2  19   0       21.48       10.89     14.14 o 
   3  19   0        8.59       -8.33     15.74 o 
   4  19   0     2858.52     2776.45     80.66 o 
   5  19   0       30.31       13.52     30.02 o 
   6  19   0       72.15       65.96     57.82 o 
   7  19   0       71.59       52.51     45.25 o 
   0  20   0     5831.65     5698.91    189.40 o 
   1  20   0       12.53       21.62     14.38 o 
   2  20   0      800.18      806.26     27.40 o 
   3  20   0      321.98      358.44     24.81 o 
   4  20   0       23.82       27.91     18.93 o 
   5  20   0      505.37      473.49     46.59 o 
   6  20   0        7.97       16.70     61.56 o 
   7  20   0       56.30      120.90     81.56 o 
   1  21   0       33.09       31.12     16.47 o 
   2  21   0       21.82       44.18     15.39 o 
   3  21   0      852.76      838.09     30.56 o 
   4  21   0       12.33      -11.57     18.14 o 
   5  21   0      177.26      197.39     39.58 o 
   6  21   0       21.91       46.07     53.08 o 
   7  21   0        2.74      -81.29     98.28 o 
   0  22   0     1752.66     1777.01     88.61 o 
   1  22   0     1776.65     1732.78     43.97 o 
   2  22   0      208.10      236.65     26.59 o 
   3  22   0      181.77      197.75     22.47 o 
   4  22   0      274.40      289.34     28.79 o 
   5  22   0        2.99       25.15     32.39 o 
   6  22   0      125.28      117.38     45.12 o 
   1  23   0       86.26      127.61     18.90 o 
   2  23   0       29.90       22.40     16.71 o 
   3  23   0     1615.68     1582.26     41.78 o 
   4  23   0      123.87      154.10     27.07 o 
   5  23   0       47.81       10.94     77.33 o 
   6  23   0      391.91      332.06     51.80 o 
   0  24   0      287.93      259.73     50.91 o 
   1  24   0     2673.08     2751.46    110.13 o 
   2  24   0      207.51      215.83     21.28 o 
   3  24   0      131.18      199.69     23.09 o 
   4  24   0        3.52       24.59     24.85 o 
   5  24   0      244.21      238.39     63.33 o 
   6  24   0       13.84      -35.28     39.77 o 
   1  25   0      679.98      765.48     64.68 o 
   2  25   0      135.69      154.25     26.74 o 
   3  25   0      224.57      290.76     25.21 o 
   4  25   0        8.72        0.56     23.36 o 
   5  25   0      114.23       76.10     38.31 o 
   6  25   0       20.98        6.05     40.84 o 
   0  26   0      220.45      255.72     54.12 o 
   1  26   0       67.55      120.52     34.79 o 
   2  26   0      149.94      136.81     26.48 o 
   3  26   0     1345.57     1339.99     68.74 o 
   4  26   0       21.94       36.27     26.83 o 
   5  26   0      357.43      384.02     48.90 o 
   6  26   0       33.52        7.73     41.64 o 
   1  27   0     1097.18     1153.23     57.25 o 
   2  27   0        4.42      -30.00     21.31 o 
   3  27   0        3.86      -22.75     36.22 o 
   4  27   0      132.61      172.50     72.25 o 
   5  27   0       11.89       -5.56     40.94 o 
   6  27   0       34.08       23.19     44.26 o 
   0  28   0      827.79      795.21     80.13 o 
   1  28   0       31.46        3.77     31.57 o 
   2  28   0        3.77      -32.28     24.15 o 
   3  28   0      254.37      278.84     33.34 o 
   4  28   0        3.16      -14.88     35.42 o 
   5  28   0       21.72       12.55     40.34 o 
   1  29   0      192.15      251.52     42.50 o 
   2  29   0        7.59      -25.14     26.49 o 
   3  29   0        9.23        9.53     27.67 o 
   4  29   0        2.08       -7.23     33.56 o 
   5  29   0        5.59       27.39     56.76 o 
   0  30   0      341.52      257.86     62.83 o 
   1  30   0        2.28       48.20     24.92 o 
   2  30   0      108.42       73.72     41.40 o 
   3  30   0        4.32      -18.33     26.55 o 
   4  30   0        0.25      -50.63     33.75 o 
   5  30   0      180.62      183.07     68.87 o 
   1  31   0      980.66     1052.70     45.94 o 
   2  31   0       52.29       24.58     26.74 o 
   3  31   0       14.28       -3.64     29.59 o 
   4  31   0       15.77       21.07     35.12 o 
   5  31   0        0.25       32.68     62.43 o 
   0  32   0      215.57      190.53     58.40 o 
   1  32   0      195.83      175.02     30.59 o 
   2  32   0      387.73      467.69     46.51 o 
   3  32   0        8.40      -11.76     29.12 o 
   4  32   0      100.11      175.10     46.35 o 
   1  33   0      165.64       92.58     29.86 o 
   2  33   0     1053.43     1023.29     49.00 o 
   3  33   0       25.65       28.78     61.86 o 
   4  33   0       19.87      -17.71     39.93 o 
   0  34   0       56.00      -15.52     61.76 o 
   1  34   0       71.52       43.61     33.57 o 
   2  34   0        4.82      -37.72     28.86 o 
   3  34   0        1.41      -10.71     30.34 o 
   4  34   0        8.25       14.03     41.23 o 
   1  35   0       45.14       47.30     31.61 o 
   2  35   0        1.35        0.60     30.76 o 
   3  35   0      118.67      184.83     38.20 o 
   0  36   0      163.94      185.43     74.59 o 
   1  36   0       85.59      146.63     36.74 o 
   2  36   0      270.91      240.13     39.89 o 
   3  36   0       10.67      -16.38     33.78 o 
   1  37   0        7.47        4.24     34.17 o 
   2  37   0       36.12       68.72     35.54 o 
   0  38   0      495.50      520.60     89.66 o 
   1  38   0       46.28      -27.36     67.91 o 
   2  38   0        2.72      -23.02     35.66 o 
   1  39   0       74.43      123.55     51.57 o 
  -7   0   1      207.59      213.07     40.40 o 
  -5   0   1     5098.31     4701.70    111.82 o 
  -3   0   1      765.64      708.75     28.29 o 
  -1   0   1    17863.62    16959.76    447.49 o 
   1   0   1      768.03      814.38     21.19 o 
   3   0   1     2423.86     2422.19     89.21 o 
   5   0   1       31.19       42.66     26.19 o 
   7   0   1      480.68      519.12     74.28 o 
  -8   1   1       19.34       -2.15     28.52 o 
  -7   1   1      407.68      433.28     32.74 o 
  -6   1   1      214.35      217.32     24.75 o 
  -5   1   1      288.12      280.09     22.07 o 
  -4   1   1      703.12      706.81     23.82 o 
  -3   1   1      215.37      203.37     13.31 o 
  -2   1   1     8075.59     7961.16    108.34 o 
  -1   1   1       93.40      182.89     14.28 o 
   0   1   1     1478.09     1388.61     29.53 o 
   1   1   1    12444.57    12346.51    326.46 o 
   2   1   1      831.35      796.11     23.15 o 
   3   1   1        6.21      -13.66      9.11 o 
   4   1   1        0.65        5.82     13.74 o 
   5   1   1       69.78       70.93     19.05 o 
   6   1   1      296.45      330.46     28.53 o 
   7   1   1       62.85       72.36     36.59 o 
   8   1   1       37.27       25.04     37.23 o 
  -8   2   1       26.96       30.07     29.83 o 
  -7   2   1       75.01       79.66     26.64 o 
  -6   2   1      437.41      465.46     44.23 o 
  -5   2   1       24.67        7.35     16.73 o 
  -4   2   1       30.13        9.07     13.71 o 
  -3   2   1       12.24       22.57      9.21 o 
  -2   2   1     4728.54     4572.55     65.58 o 
  -1   2   1      467.95      492.62     46.62 o 
   0   2   1     7069.07     7511.10    141.95 o 
   1   2   1      151.14      163.81     10.64 o 
   2   2   1        0.95        1.59      6.85 o 
   3   2   1     1841.38     1776.69     34.90 o 
   4   2   1       46.09        8.27     13.93 o 
   5   2   1     2137.25     1975.37     45.44 o 
   6   2   1        7.11       -3.16     21.24 o 
   7   2   1      610.60      612.13     45.40 o 
   8   2   1       75.88       98.05     39.58 o 
  -8   3   1       10.96      -16.02     34.47 o 
  -7   3   1       90.04      133.47     27.90 o 
  -6   3   1       24.76        7.53     19.61 o 
  -5   3   1        2.84        7.69     18.41 o 
  -4   3   1       40.92       27.63     10.02 o 
  -3   3   1     9113.05     9048.92    143.98 o 
  -2   3   1     5374.03     5539.81     69.09 o 
  -1   3   1    25310.05    25193.92   1416.46 o 
   0   3   1        7.37       -4.76      3.97 o 
   1   3   1     2270.33     2368.93     40.71 o 
   2   3   1     5490.84     5254.99     87.28 o 
   3   3   1       87.33      125.59     16.19 o 
   4   3   1      221.67      245.90     19.32 o 
   5   3   1     1542.97     1493.46     39.76 o 
   6   3   1      147.45      126.63     30.34 o 
   7   3   1      498.41      562.82    113.35 o 
   8   3   1       17.48       22.57     36.56 o 
  -8   4   1       45.33       62.46     36.84 o 
  -7   4   1      183.80      243.47     29.65 o 
  -6   4   1      460.70      429.82     29.41 o 
  -5   4   1     1877.81     1744.77     55.74 o 
  -4   4   1      166.80      158.71     12.12 o 
  -3   4   1      501.44      608.88     15.72 o 
  -2   4   1     9446.40     9413.85    127.33 o 
  -1   4   1    22402.98    22870.14   1000.71 o 
   0   4   1      631.67      655.62     19.45 o 
   1   4   1    32959.98    34698.90    551.95 o 
   2   4   1       77.71      123.74     13.84 o 
   3   4   1     4266.19     4095.33     75.27 o 
   4   4   1       41.61       66.54     17.78 o 
   5   4   1      345.62      379.17     31.65 o 
   6   4   1     1917.38     1797.80    105.62 o 
   7   4   1      144.23      171.02     37.05 o 
   8   4   1       34.53      -18.51     34.50 o 
  -8   5   1        3.02      -37.29     34.76 o 
  -7   5   1      305.95      316.48     38.19 o 
  -6   5   1     1697.36     1554.94     42.99 o 
  -5   5   1        4.27       -3.32     14.98 o 
  -4   5   1       12.48        6.27      9.40 o 
  -3   5   1     2468.66     2374.44     32.29 o 
  -2   5   1     4919.78     4902.28     56.45 o 
  -1   5   1     4934.06     5148.96     90.63 o 
   0   5   1      510.36      514.40     14.66 o 
   1   5   1     2269.88     2139.25     76.78 o 
   2   5   1    27869.56    28478.44    947.51 o 
   3   5   1      373.60      395.77     35.61 o 
   4   5   1      237.97      220.32     21.73 o 
   5   5   1      248.19      294.25     28.82 o 
   6   5   1      428.04      480.64     37.12 o 
   7   5   1       81.26      139.29     44.54 o 
   8   5   1       42.26       -1.09     38.17 o 
  -8   6   1       54.66       61.02     36.20 o 
  -7   6   1       90.09      118.55     35.70 o 
  -6   6   1      928.18      949.98     41.88 o 
  -5   6   1      132.26      112.50     18.93 o 
  -4   6   1     2061.60     2039.94     30.91 o 
  -3   6   1     1833.25     1891.11     27.64 o 
  -2   6   1     9774.15     9460.95    173.79 o 
  -1   6   1     5198.50     5444.61     97.06 o 
   0   6   1      835.39      810.42     15.50 o 
   1   6   1    29839.03    31566.11    426.62 o 
   2   6   1     1115.84     1299.23     49.62 o 
   3   6   1      411.13      428.34     26.08 o 
   4   6   1       12.82       17.52     16.01 o 
   5   6   1      543.48      532.26     41.77 o 
   6   6   1      259.86      244.70     33.75 o 
   7   6   1       22.88       40.61     42.76 o 
   8   6   1       34.39       41.38     36.68 o 
  -8   7   1       48.10      -24.15     34.49 o 
  -7   7   1      224.48      242.50     36.04 o 
  -6   7   1       62.05       74.29     26.36 o 
  -5   7   1       55.62       84.68     23.71 o 
  -4   7   1     2853.27     2789.01     78.55 o 
  -3   7   1     3005.58     2834.74     50.84 o 
  -2   7   1      505.44      575.55     21.12 o 
  -1   7   1     2910.16     2817.01     61.68 o 
   0   7   1      126.67      142.06      8.39 o 
   1   7   1      774.34      797.53     15.33 o 
   2   7   1      649.60      697.56     15.64 o 
   3   7   1     1094.48     1232.84     31.39 o 
   4   7   1     2123.74     2030.93     40.41 o 
   5   7   1      667.87      695.76     36.17 o 
   6   7   1       81.28       65.28     27.49 o 
   7   7   1       62.74       50.75     31.42 o 
   8   7   1       26.08       65.88     37.01 o 
  -8   8   1       65.45       95.88     38.21 o 
  -7   8   1        2.20      -30.68     28.09 o 
  -6   8   1       71.91       49.67     28.34 o 
  -5   8   1       53.51       76.01     22.85 o 
  -4   8   1      295.14      287.85     15.02 o 
  -3   8   1      685.29      691.67     18.04 o 
  -2   8   1      358.26      365.85     12.26 o 
  -1   8   1      726.70      687.45     14.94 o 
   0   8   1     3274.06     3099.33     71.45 o 
   1   8   1        1.04       -1.11      6.72 o 
   2   8   1     3560.90     3458.49     47.37 o 
   3   8   1     7296.69     7263.56     92.64 o 
   4   8   1      142.51      176.04     24.31 o 
   5   8   1      234.95      214.55     27.38 o 
   6   8   1       23.65       -3.24     26.62 o 
   7   8   1       33.58       28.64     31.61 o 
   8   8   1       57.09       71.83     45.94 o 
  -8   9   1      148.55       82.44     36.87 o 
  -7   9   1       50.95       26.49     29.93 o 
  -6   9   1      308.58      335.02     34.65 o 
  -5   9   1        0.96       -2.64     20.35 o 
  -4   9   1     1253.35     1192.52     27.18 o 
  -3   9   1     4462.25     4588.86     62.91 o 
  -2   9   1      580.04      578.37     14.67 o 
  -1   9   1      249.65      267.68     13.68 o 
   0   9   1     5556.23     5382.42     75.37 o 
   1   9   1     1978.46     2071.52     67.69 o 
   2   9   1     1541.22     1532.25     35.46 o 
   3   9   1       52.08       74.93     18.24 o 
   4   9   1     2822.24     2745.50     56.35 o 
   5   9   1        8.25       23.92     22.52 o 
   6   9   1      357.64      430.96     58.69 o 
   7   9   1       36.34       36.62     31.67 o 
  -8  10   1      206.95      209.58    103.96 o 
  -7  10   1       97.57       82.92     32.21 o 
  -6  10   1       50.41       52.90     27.57 o 
  -5  10   1       15.27      -13.79     19.38 o 
  -4  10   1      684.23      674.68     22.97 o 
  -3  10   1      313.00      369.24     17.12 o 
  -2  10   1      189.70      230.23     11.34 o 
  -1  10   1      185.93      221.26     13.62 o 
   0  10   1    15637.30    15057.92    200.37 o 
   1  10   1     2851.64     2850.53     63.49 o 
   2  10   1      441.88      465.11     14.03 o 
   3  10   1      361.57      389.78     15.36 o 
   4  10   1     2087.79     2056.99     48.42 o 
   5  10   1      222.78      216.75     27.97 o 
   6  10   1       31.03       42.66     28.08 o 
   7  10   1       54.91       49.83     32.58 o 
  -7  11   1        3.55      -44.39     29.59 o 
  -6  11   1      149.07      201.57     31.48 o 
  -5  11   1      294.79      367.48     31.26 o 
  -4  11   1      507.41      520.36     19.22 o 
  -3  11   1      328.45      318.22     15.03 o 
  -2  11   1     1841.85     1998.51     31.78 o 
  -1  11   1     1152.56     1107.74     31.34 o 
   0  11   1     1257.50     1164.55     21.92 o 
   1  11   1      355.26      385.37     11.80 o 
   2  11   1     2315.30     2218.99     34.92 o 
   3  11   1     1189.75     1222.33     27.26 o 
   4  11   1     1264.48     1301.34     64.80 o 
   5  11   1      297.18      372.05     39.44 o 
   6  11   1       58.93       74.83     34.65 o 
   7  11   1       64.30       49.34     34.83 o 
  -7  12   1        2.17      -49.88     33.26 o 
  -6  12   1       58.39       33.92     26.04 o 
  -5  12   1       16.72      -30.72     20.48 o 
  -4  12   1      406.14      414.40     19.44 o 
  -3  12   1     3180.35     3015.77     57.03 o 
  -2  12   1    18173.77    18668.43    222.00 o 
  -1  12   1      112.71      167.70     13.48 o 
   0  12   1     4779.32     4597.42     80.41 o 
   1  12   1       42.61       25.81      7.05 o 
   2  12   1        8.73       17.22      8.45 o 
   3  12   1     1475.21     1451.46     38.21 o 
   4  12   1       11.75       19.02     15.15 o 
   5  12   1        6.53        7.78     21.92 o 
   6  12   1      760.00      854.25     55.31 o 
   7  12   1       64.36       74.91     34.20 o 
  -7  13   1       16.67       15.80     37.49 o 
  -6  13   1      322.55      399.33     44.59 o 
  -5  13   1      122.80      111.11     24.84 o 
  -4  13   1      119.98      116.47     15.20 o 
  -3  13   1     8033.58     7875.37    161.16 o 
  -2  13   1     2782.01     2825.61     56.28 o 
  -1  13   1     1207.70     1214.11     35.18 o 
   0  13   1     3189.02     3129.71     48.39 o 
   1  13   1       26.86       46.15      9.75 o 
   2  13   1     4794.93     4513.67     78.59 o 
   3  13   1       92.59       90.15     13.95 o 
   4  13   1     1204.76     1163.89     32.28 o 
   5  13   1      866.99      785.60     37.09 o 
   6  13   1       51.49       48.33     27.42 o 
   7  13   1      124.19       43.92     57.02 o 
  -7  14   1      533.50      670.97     79.71 o 
  -6  14   1       57.67       -7.24     32.90 o 
  -5  14   1      815.27      784.09     47.96 o 
  -4  14   1       29.47       20.40     13.17 o 
  -3  14   1      427.61      495.21     18.46 o 
  -2  14   1     3588.23     3390.96     54.42 o 
  -1  14   1     4406.49     4405.55     78.93 o 
   0  14   1      835.06      847.94     19.68 o 
   1  14   1     6025.75     5690.03     96.23 o 
   2  14   1       82.41      122.89     11.93 o 
   3  14   1     4534.12     4300.92     62.12 o 
   4  14   1        9.29       13.43     17.57 o 
   5  14   1      454.62      474.40     34.45 o 
   6  14   1      171.28      156.64     38.70 o 
   7  14   1       49.79       63.18     41.67 o 
  -7  15   1        0.53       45.94     45.70 o 
  -6  15   1       95.56      132.90     39.55 o 
  -5  15   1       51.52      114.11     31.08 o 
  -4  15   1       15.73       14.76     13.32 o 
  -3  15   1      510.00      504.84     23.72 o 
  -2  15   1        0.81        1.96      8.70 o 
  -1  15   1     3751.04     3772.32     97.60 o 
   0  15   1        7.17        3.30      7.53 o 
   1  15   1       15.90       25.69     11.58 o 
   2  15   1     6241.53     5803.41     94.15 o 
   3  15   1       45.31       43.81     13.71 o 
   4  15   1      121.27      147.59     19.20 o 
   5  15   1       19.10      -13.21     21.69 o 
   6  15   1       51.50       52.04     47.00 o 
   7  15   1      122.50      110.23     54.60 o 
  -7  16   1        1.64      -10.99     39.52 o 
  -6  16   1        0.42        7.58     32.91 o 
  -5  16   1      796.67      785.20     46.91 o 
  -4  16   1      501.51      573.54     26.40 o 
  -3  16   1       13.76       -5.87     15.61 o 
  -2  16   1     3244.40     3336.99     59.18 o 
  -1  16   1      824.21      830.53     26.68 o 
   0  16   1       86.39      128.41     10.09 o 
   1  16   1     2640.68     2460.66     42.48 o 
   2  16   1        1.88       16.12      9.85 o 
   3  16   1     2418.47     2308.67     40.74 o 
   4  16   1      127.91      156.30     19.86 o 
   5  16   1      854.25      844.58     49.55 o 
   6  16   1       51.05       52.80     79.59 o 
   7  16   1       13.87        9.45     38.08 o 
  -7  17   1       17.83       15.23     41.27 o 
  -6  17   1        0.10      -47.02     31.34 o 
  -5  17   1      215.86      298.61     40.37 o 
  -4  17   1       26.95       -0.58     16.91 o 
  -3  17   1      834.17      875.50     32.77 o 
  -2  17   1     1548.96     1454.85     48.57 o 
  -1  17   1      796.42      665.46     24.47 o 
   0  17   1      381.47      419.49     16.55 o 
   1  17   1     1548.00     1504.83     33.67 o 
   2  17   1     2979.08     2901.17     45.39 o 
   3  17   1      159.35      163.39     15.71 o 
   4  17   1      275.44      245.19     26.74 o 
   5  17   1      172.35      170.38     36.48 o 
   6  17   1      196.31      219.93     42.15 o 
   7  17   1       72.16       54.06     43.19 o 
  -7  18   1       10.28      -11.84     40.60 o 
  -6  18   1       42.71       67.08     43.30 o 
  -5  18   1      231.41      306.16     40.39 o 
  -4  18   1      475.34      519.73     28.11 o 
  -3  18   1     2050.54     2116.62     56.67 o 
  -2  18   1     2319.66     2396.48     54.69 o 
  -1  18   1      947.39     1024.05     31.00 o 
   0  18   1     2504.54     2398.11     40.53 o 
   1  18   1      791.97      776.95     18.77 o 
   2  18   1      422.26      478.90     18.00 o 
   3  18   1     1479.91     1401.31     36.61 o 
   4  18   1      126.78      100.87     24.01 o 
   5  18   1      851.23      840.16     79.55 o 
   6  18   1       38.54       22.51     36.19 o 
   7  18   1       43.15       -4.45     42.30 o 
  -7  19   1      145.58      134.73     46.45 o 
  -6  19   1        0.26      -38.72     58.70 o 
  -5  19   1      977.61      967.65     55.27 o 
  -4  19   1      219.60      218.83     23.33 o 
  -3  19   1      446.83      412.94     24.85 o 
  -2  19   1      171.84      196.38     21.32 o 
  -1  19   1     6503.79     6338.25    112.34 o 
   0  19   1        0.93       36.14     17.57 o 
   1  19   1     4221.49     3935.29     75.84 o 
   2  19   1       69.90       75.86     16.57 o 
   3  19   1      753.61      726.55     28.41 o 
   4  19   1        0.46        7.13     21.28 o 
   5  19   1       85.37       22.88     33.69 o 
   6  19   1        2.27       -5.52     77.37 o 
   7  19   1       66.97       43.93     45.99 o 
  -7  20   1      192.18      155.66    103.22 o 
  -6  20   1      128.80      150.27     42.90 o 
  -5  20   1      100.36      109.04     33.89 o 
  -4  20   1      165.45      161.18     21.87 o 
  -3  20   1      363.36      404.39     34.14 o 
  -2  20   1     1171.94     1128.90     47.16 o 
  -1  20   1     4639.86     4751.76     94.81 o 
   0  20   1     1587.92     1436.88     37.30 o 
   1  20   1     1039.82     1065.36     28.68 o 
   2  20   1       49.14       62.10     15.81 o 
   3  20   1     1633.34     1528.33     39.44 o 
   4  20   1     1156.94     1037.39     44.81 o 
   5  20   1      354.62      381.90     77.71 o 
   6  20   1      234.44      244.54    121.68 o 
   7  20   1       52.49      135.70     68.20 o 
  -7  21   1        5.27      -42.76     58.94 o 
  -6  21   1        1.99       17.38     36.27 o 
  -5  21   1       39.14       21.76     39.74 o 
  -4  21   1      618.83      633.11     31.26 o 
  -3  21   1      336.88      390.06     31.94 o 
  -2  21   1      205.38      196.55     21.95 o 
  -1  21   1     1818.34     1911.25     46.86 o 
   0  21   1      663.71      722.94     78.57 o 
   1  21   1      751.37      728.25     25.12 o 
   2  21   1     1037.46      987.23     32.55 o 
   3  21   1       24.73       30.99     17.78 o 
   4  21   1        2.35        2.82     23.82 o 
   5  21   1       42.70       47.01     33.70 o 
   6  21   1       11.31       -1.59     40.54 o 
  -6  22   1      304.89      240.64     46.06 o 
  -5  22   1      166.44      284.71     43.84 o 
  -4  22   1       10.88      -31.74     25.21 o 
  -3  22   1       24.15       21.40     17.56 o 
  -2  22   1     3121.97     3045.91     67.18 o 
  -1  22   1      388.16      392.01     38.82 o 
   0  22   1       10.90        5.39     30.95 o 
   1  22   1      177.32      205.27     18.12 o 
   2  22   1      574.63      558.79     26.64 o 
   3  22   1     2468.15     2259.47     50.07 o 
   4  22   1      212.64      152.63     27.40 o 
   5  22   1       35.05       25.44     35.02 o 
   6  22   1      202.36      285.63     87.96 o 
  -6  23   1      681.78      840.42    113.31 o 
  -5  23   1       15.14       -8.75     32.62 o 
  -4  23   1       22.86       26.58     21.59 o 
  -3  23   1      779.38      786.96     31.03 o 
  -2  23   1      273.49      288.16     25.10 o 
  -1  23   1     1756.30     1780.04     45.96 o 
   0  23   1       75.11      146.52     50.66 o 
   1  23   1      754.83      762.94     33.97 o 
   2  23   1     4456.38     4188.76     73.62 o 
   3  23   1       27.92       37.44     20.62 o 
   4  23   1      195.02      192.64     29.44 o 
   5  23   1        3.97       26.99     54.86 o 
   6  23   1        0.54      -28.94     61.54 o 
  -6  24   1        0.92      -37.63     38.40 o 
  -5  24   1       62.32       10.98     38.17 o 
  -4  24   1       35.39       67.87     21.88 o 
  -3  24   1        1.60       -5.59     23.24 o 
  -2  24   1     1106.46     1064.26     38.10 o 
  -1  24   1      347.01      405.57     42.31 o 
   0  24   1     1189.67     1143.14     63.76 o 
   1  24   1      225.04      277.62     27.78 o 
   2  24   1      120.49      129.60     19.87 o 
   3  24   1       79.50       80.35     20.88 o 
   4  24   1       50.17       -5.40     25.16 o 
   5  24   1        3.75      -38.46     44.19 o 
   6  24   1       64.82       79.00     44.35 o 
  -6  25   1       11.23        1.34     52.29 o 
  -5  25   1        4.21      -30.28     48.08 o 
  -4  25   1      255.29      277.65     27.00 o 
  -3  25   1     1375.72     1398.98     39.87 o 
  -2  25   1      147.47      104.44     27.32 o 
  -1  25   1       82.60       75.23     33.43 o 
   0  25   1      608.73      732.71     80.74 o 
   1  25   1       56.00       77.89     24.05 o 
   2  25   1      526.82      597.99     37.02 o 
   3  25   1      112.82      112.72     22.13 o 
   4  25   1      293.17      344.29     57.38 o 
   5  25   1       26.23       48.38     61.01 o 
   6  25   1        0.25      -72.87     49.67 o 
  -6  26   1        0.55      -43.08     39.08 o 
  -5  26   1       39.92       61.00     41.35 o 
  -4  26   1      217.82      276.95     41.48 o 
  -3  26   1      362.32      392.32     37.36 o 
  -2  26   1      705.20      692.60     46.52 o 
  -1  26   1      207.83      198.49     39.26 o 
   0  26   1      446.47      545.73     58.27 o 
   1  26   1      466.74      562.66     47.14 o 
   2  26   1       32.83       23.15     26.73 o 
   3  26   1        1.20      -10.00     24.37 o 
   4  26   1       62.23       46.67     27.77 o 
   5  26   1        5.66      -10.36     36.83 o 
   6  26   1      227.69      222.35     52.33 o 
  -6  27   1       53.54       65.24     45.82 o 
  -5  27   1      110.29       25.83     36.16 o 
  -4  27   1      749.82      799.59     36.86 o 
  -3  27   1        0.19       22.22     41.31 o 
  -2  27   1       53.45       62.06     25.92 o 
  -1  27   1        0.41      -24.33     29.61 o 
   0  27   1     1246.59     1272.34     86.18 o 
   1  27   1       50.51       52.58     25.10 o 
   2  27   1      171.31      187.44     28.38 o 
   3  27   1      596.41      592.14     41.54 o 
   4  27   1     1063.93     1073.28    114.16 o 
   5  27   1       71.45       60.95     39.61 o 
  -5  28   1      295.44      326.56     46.54 o 
  -4  28   1      511.06      562.42     68.04 o 
  -3  28   1       68.89       22.78     25.20 o 
  -2  28   1       75.26       52.83     25.24 o 
  -1  28   1        7.68        4.66     31.76 o 
   0  28   1     2522.76     2555.55     86.87 o 
   1  28   1      610.35      629.73     42.55 o 
   2  28   1       24.36       30.46     25.70 o 
   3  28   1        1.45       22.49     27.12 o 
   4  28   1      120.60      216.80     41.26 o 
   5  28   1        2.39       -2.64     52.38 o 
  -5  29   1       33.28       45.46     53.39 o 
  -4  29   1        2.56      -47.89     31.93 o 
  -3  29   1        4.16      -10.85     26.01 o 
  -2  29   1       38.41       -1.76     24.90 o 
  -1  29   1      599.38      700.65     56.36 o 
   0  29   1      211.85      279.76     44.09 o 
   1  29   1      775.46      830.81     55.81 o 
   2  29   1      148.55      182.15     34.83 o 
   3  29   1      513.94      515.53     39.66 o 
   4  29   1      754.16      779.65     67.22 o 
   5  29   1       88.16       36.48     54.93 o 
  -5  30   1       32.99        2.98     55.31 o 
  -4  30   1        3.11      -26.93     43.32 o 
  -3  30   1        6.92       -8.42     28.01 o 
  -2  30   1        9.49        5.40     25.96 o 
  -1  30   1       18.68       18.31     46.59 o 
   0  30   1      312.70      411.39     34.45 o 
   1  30   1      732.61      819.41     77.03 o 
   2  30   1      101.83       92.76     29.86 o 
   3  30   1      107.47      140.72     31.06 o 
   4  30   1       14.91       41.06     36.54 o 
   5  30   1        2.17      -35.37     54.16 o 
  -5  31   1      256.85      208.85     68.93 o 
  -4  31   1      265.41      189.18     43.25 o 
  -3  31   1      131.92      138.68     32.15 o 
  -2  31   1       59.91       32.64     26.22 o 
  -1  31   1      333.95      335.23     47.28 o 
   0  31   1       85.09      136.72     40.69 o 
   1  31   1      159.56      233.88     33.77 o 
   2  31   1      112.46      115.89     31.63 o 
   3  31   1      115.84      139.15     33.86 o 
   4  31   1       41.74       16.65     36.30 o 
   5  31   1      274.03      318.01     71.67 o 
  -4  32   1      312.78      326.82     47.82 o 
  -3  32   1       79.35       36.45     33.27 o 
  -2  32   1      304.03      333.08     37.03 o 
  -1  32   1       99.29       67.16     42.25 o 
   0  32   1      219.02      191.47     44.88 o 
   1  32   1      249.16      222.19     35.52 o 
   2  32   1        7.07      -30.10     28.66 o 
   3  32   1      307.68      260.90     35.81 o 
   4  32   1       11.10      100.21     44.45 o 
  -4  33   1       69.09       67.51     39.84 o 
  -3  33   1      507.56      525.64     44.49 o 
  -2  33   1       41.07       28.07     31.88 o 
  -1  33   1      527.22      574.49     56.99 o 
   0  33   1       35.30        1.48     37.65 o 
   1  33   1        1.84        1.93     35.09 o 
   2  33   1        1.56      -43.52     29.45 o 
   3  33   1       17.82      -43.79     29.19 o 
   4  33   1       38.13      -37.15     66.97 o 
  -4  34   1        8.98       80.63     41.57 o 
  -3  34   1       13.77        0.21     32.83 o 
  -2  34   1       31.39       25.68     31.87 o 
  -1  34   1        3.99        0.74     39.62 o 
   0  34   1       11.56       -7.07     37.22 o 
   1  34   1       69.12      119.68     40.87 o 
   2  34   1       33.41       25.31     32.19 o 
   3  34   1      126.91      115.82     35.13 o 
   4  34   1       22.72       58.79     55.00 o 
  -3  35   1       25.07       40.27     37.81 o 
  -2  35   1       56.77       43.18     33.23 o 
  -1  35   1       97.48       56.16     50.66 o 
   0  35   1       15.24      -41.33     38.02 o 
   1  35   1       91.97       80.15     43.90 o 
   2  35   1        7.42      -31.31     36.69 o 
   3  35   1        5.20      -20.40     31.19 o 
  -3  36   1       18.27      -17.86     45.08 o 
  -2  36   1        5.31      -30.58     31.45 o 
  -1  36   1       69.67       65.84     44.69 o 
   0  36   1      102.53      116.90     49.41 o 
   1  36   1      127.01      130.86     48.30 o 
   2  36   1       18.32       61.59     36.25 o 
   3  36   1       43.78       61.54     35.89 o 
  -2  37   1        2.02       15.03     33.97 o 
  -1  37   1       38.91       18.03     46.54 o 
   0  37   1       87.16      187.81     51.64 o 
   1  37   1       56.55       34.35     51.11 o 
   2  37   1       47.58       -5.98     34.84 o 
  -2  38   1       25.27       -0.69     35.23 o 
  -1  38   1        0.57       17.44     31.75 o 
   0  38   1       82.14       91.73     46.19 o 
   1  38   1        4.18      -31.39     45.74 o 
   2  38   1        2.25       15.30     53.99 o 
  -1  39   1        9.95      -10.38     53.76 o 
   0  39   1      121.70       81.65     47.98 o 
   1  39   1      106.02      142.08     52.54 o 
  -8   0   2       44.20       43.44     72.18 o 
  -6   0   2      766.76      698.28    146.73 o 
  -4   0   2    13869.55    14059.81    415.94 o 
  -2   0   2      436.45      481.54     19.19 o 
   0   0   2     3244.58     3343.17     96.91 o 
   2   0   2     1997.10     2052.33     50.30 o 
   4   0   2     5076.55     5062.50    115.69 o 
   6   0   2      121.02       85.08     50.95 o 
   8   0   2       65.28      -49.55     76.08 o 
  -8   1   2       67.32       61.31     50.74 o 
  -7   1   2       99.97       58.75     25.30 o 
  -6   1   2      219.06      226.53     24.26 o 
  -5   1   2      548.47      498.00     36.04 o 
  -4   1   2     1012.01     1055.98     28.63 o 
  -3   1   2      713.95      737.50     19.75 o 
  -2   1   2      240.07      221.77     13.71 o 
  -1   1   2       43.60       51.54      7.62 o 
   0   1   2    41826.46    44719.67   1433.14 o 
   1   1   2      214.59      229.77     15.20 o 
   2   1   2     3102.19     3040.76     55.70 o 
   3   1   2      263.49      302.25     16.87 o 
   4   1   2     1846.67     1810.18     40.40 o 
   5   1   2      357.82      409.35     26.77 o 
   6   1   2       86.75       98.88     30.09 o 
   7   1   2        9.53      -44.79     30.26 o 
   8   1   2       70.23       31.17     53.13 o 
  -8   2   2       11.86        4.75     35.73 o 
  -7   2   2      203.21      168.76     26.87 o 
  -6   2   2      116.43      119.34     21.71 o 
  -5   2   2       20.18       31.44     18.65 o 
  -4   2   2      878.87      822.26     24.76 o 
  -3   2   2      735.79      708.10     22.74 o 
  -2   2   2     6744.18     6682.72     81.87 o 
  -1   2   2       56.56       95.03     10.60 o 
   0   2   2    16547.33    16817.28    255.87 o 
   1   2   2       96.37       98.96     16.72 o 
   2   2   2     1987.29     2068.29     34.89 o 
   3   2   2       11.53        3.43     12.70 o 
   4   2   2     4051.83     3887.45     77.84 o 
   5   2   2        0.12       -7.47     20.60 o 
   6   2   2      369.56      371.47     35.24 o 
   7   2   2        1.22      -43.50     31.85 o 
   8   2   2        2.66       -2.12     47.06 o 
  -8   3   2      128.26      118.29     36.57 o 
  -7   3   2       19.30        3.61     29.78 o 
  -6   3   2       51.07       87.97     21.55 o 
  -5   3   2        3.05      -23.03     15.35 o 
  -4   3   2     2093.80     2154.72     41.91 o 
  -3   3   2     1017.73      937.37     19.36 o 
  -2   3   2     2632.77     2817.11     43.72 o 
  -1   3   2     6176.55     6332.97    101.11 o 
   0   3   2    19695.39    20944.65    317.05 o 
   1   3   2    15410.03    15971.17    278.39 o 
   2   3   2     4388.88     4387.57     64.55 o 
   3   3   2      210.03      259.27     14.85 o 
   4   3   2     1029.74     1040.24     41.27 o 
   5   3   2      884.12      821.73     37.41 o 
   6   3   2       22.09       30.02     26.18 o 
   7   3   2      296.88      314.22     40.82 o 
   8   3   2       26.16       65.79     38.91 o 
  -8   4   2        4.99      -23.15     31.79 o 
  -7   4   2       10.25      -29.65     28.12 o 
  -6   4   2       61.35       59.37     21.03 o 
  -5   4   2      765.11      773.63     29.08 o 
  -4   4   2     1452.10     1371.00     23.94 o 
  -3   4   2       72.15       50.65     10.12 o 
  -2   4   2    13355.79    13902.82    215.61 o 
  -1   4   2     2620.73     2767.02     48.44 o 
   0   4   2     7953.00     8140.31    150.37 o 
   1   4   2    40657.49    44068.55    550.21 o 
   2   4   2      309.79      302.15     11.47 o 
   3   4   2     4068.91     4020.62     63.20 o 
   4   4   2       50.55       74.76     19.28 o 
   5   4   2      473.62      488.47     33.29 o 
   6   4   2      467.55      550.15     41.00 o 
   7   4   2        0.49       24.21     31.73 o 
  -8   5   2        4.68      -28.13     34.83 o 
  -7   5   2        0.10      -16.22     29.24 o 
  -6   5   2      917.89      869.63     33.96 o 
  -5   5   2      230.44      249.47     21.91 o 
  -4   5   2     1104.55     1134.29     21.41 o 
  -3   5   2     8439.75     8702.62     98.07 o 
  -2   5   2      819.06      775.87     21.49 o 
  -1   5   2     2849.14     2905.83     50.63 o 
   0   5   2     7066.48     7249.82     99.06 o 
   1   5   2    16656.76    17891.58    503.11 o 
   2   5   2     4434.83     4196.14     96.90 o 
   3   5   2      339.31      384.93     25.39 o 
   4   5   2      208.28      222.93     23.28 o 
   5   5   2      228.41      225.52     28.56 o 
   6   5   2      255.12      295.21     48.08 o 
   7   5   2      389.40      362.06     42.07 o 
  -8   6   2       62.67      111.93     49.17 o 
  -7   6   2      140.44      185.14     34.09 o 
  -6   6   2      508.47      518.54     43.37 o 
  -5   6   2     1122.87     1079.06     32.21 o 
  -4   6   2      869.96      967.57     20.20 o 
  -3   6   2      207.14      268.03     17.39 o 
  -2   6   2       34.04       14.48      7.18 o 
  -1   6   2     4188.50     4296.84     71.43 o 
   0   6   2     9743.33     9649.44    212.64 o 
   1   6   2      585.56      594.29     13.54 o 
   2   6   2      902.57      936.95     25.75 o 
   3   6   2     4204.63     4090.52     62.39 o 
   4   6   2       50.64       66.79     19.49 o 
   5   6   2      103.64      116.42     24.90 o 
   6   6   2      150.76      181.08     32.24 o 
   7   6   2      103.69      147.99     36.20 o 
  -8   7   2        2.45      -52.50     35.00 o 
  -7   7   2      250.74      185.46     34.38 o 
  -6   7   2      191.40      176.93     30.63 o 
  -5   7   2      144.54      131.35     18.44 o 
  -4   7   2      712.01      677.84     17.19 o 
  -3   7   2     3857.75     4027.87     50.03 o 
  -2   7   2     1230.09     1232.52     24.27 o 
  -1   7   2     4532.96     4615.96     66.42 o 
   0   7   2    10009.97    10570.06    190.65 o 
   1   7   2     6999.15     7427.35    177.33 o 
   2   7   2      381.55      350.08     11.90 o 
   3   7   2     3515.64     3579.93     60.50 o 
   4   7   2       99.60       82.20     24.61 o 
   5   7   2      997.25      976.27     40.08 o 
   6   7   2       71.51       14.16     28.24 o 
   7   7   2       26.93       20.98     32.45 o 
  -8   8   2       23.20        9.05     46.33 o 
  -7   8   2      115.02      112.34     32.90 o 
  -6   8   2        0.45       14.62     24.36 o 
  -5   8   2       30.04       32.31     21.80 o 
  -4   8   2       58.20       33.03     10.93 o 
  -3   8   2     5421.37     5879.94     77.40 o 
  -2   8   2     1345.39     1276.01     25.32 o 
  -1   8   2    23296.47    24424.99    527.83 o 
   0   8   2     6841.34     7061.34     86.36 o 
   1   8   2    14943.56    15926.74    350.77 o 
   2   8   2      865.95     1049.97     39.59 o 
   3   8   2     2339.44     2191.94     65.22 o 
   4   8   2      570.59      519.77     29.71 o 
   5   8   2      401.45      418.11     32.91 o 
   6   8   2      706.36      780.48     45.13 o 
   7   8   2       34.01       21.72     34.00 o 
  -8   9   2       40.25       39.92     69.01 o 
  -7   9   2      518.64      647.71     45.29 o 
  -6   9   2        0.86      -30.41     24.01 o 
  -5   9   2     4066.60     3892.08     82.76 o 
  -4   9   2        4.60       -5.72     10.31 o 
  -3   9   2     4382.46     4516.74     62.09 o 
  -2   9   2        2.94       -5.74      6.98 o 
  -1   9   2     4564.27     4631.12     67.35 o 
   0   9   2     5071.71     5269.08     93.33 o 
   1   9   2     8221.84     8358.21    200.42 o 
   2   9   2       46.06       45.80      8.29 o 
   3   9   2     3119.43     2989.05     60.71 o 
   4   9   2       79.58       46.17     20.26 o 
   5   9   2     1184.53     1095.39     42.82 o 
   6   9   2       10.53      -12.22     26.89 o 
   7   9   2       66.18      -15.45     47.46 o 
  -8  10   2       39.16       35.30     50.53 o 
  -7  10   2       68.93       19.68     31.18 o 
  -6  10   2       51.24       83.82     28.43 o 
  -5  10   2     1025.14     1056.63     85.08 o 
  -4  10   2       11.28        0.37     11.24 o 
  -3  10   2     1072.19     1133.38     25.13 o 
  -2  10   2     3274.29     3330.32     52.33 o 
  -1  10   2     5114.10     4808.41     98.83 o 
   0  10   2      449.78      513.69     19.18 o 
   1  10   2    19437.26    20128.25    307.46 o 
   2  10   2       10.23       13.13      8.03 o 
   3  10   2      921.06     1054.33     48.71 o 
   4  10   2      401.99      466.60     35.29 o 
   5  10   2      299.82      340.23     43.53 o 
   6  10   2      163.44      195.87     32.28 o 
   7  10   2      190.73      210.11     39.99 o 
  -7  11   2        4.60      -21.20     36.04 o 
  -6  11   2      130.45      156.44     29.91 o 
  -5  11   2      350.16      470.25     66.30 o 
  -4  11   2        7.23        0.54     11.29 o 
  -3  11   2     1485.80     1515.17     28.36 o 
  -2  11   2      500.64      530.95     18.34 o 
  -1  11   2     1647.87     1641.83     43.92 o 
   0  11   2      594.61      620.85     13.90 o 
   1  11   2     2356.81     2335.15     41.57 o 
   2  11   2     1371.68     1320.16     49.85 o 
   3  11   2      604.28      635.38     21.42 o 
   4  11   2       71.20       79.61     23.56 o 
   5  11   2      349.49      375.19     47.91 o 
   6  11   2       16.32       21.76     27.23 o 
   7  11   2      147.27      163.48     36.45 o 
  -7  12   2       71.79       88.68     42.46 o 
  -6  12   2      307.05      344.92     35.97 o 
  -5  12   2      249.75      270.91     35.34 o 
  -4  12   2      593.53      599.21     20.45 o 
  -3  12   2     1270.77     1273.66     26.35 o 
  -2  12   2     3758.73     3886.20     60.30 o 
  -1  12   2     2585.21     2707.29     59.83 o 
   0  12   2      183.17      182.75     10.30 o 
   1  12   2      666.72      648.79     15.94 o 
   2  12   2       10.55       16.74      9.04 o 
   3  12   2      269.74      286.01     15.38 o 
   4  12   2        4.56      -10.62     15.67 o 
   5  12   2      728.04      711.13     65.82 o 
   6  12   2     1382.31     1385.72     98.74 o 
   7  12   2       22.59       16.89     31.89 o 
  -7  13   2       10.71      -26.17     38.45 o 
  -6  13   2      283.21      404.34     45.02 o 
  -5  13   2      388.86      409.84     38.30 o 
  -4  13   2      121.94      114.58     14.67 o 
  -3  13   2     2073.57     1940.71     38.33 o 
  -2  13   2      677.76      807.21     20.80 o 
  -1  13   2     3521.28     3578.81     60.64 o 
   0  13   2      371.43      414.36     13.32 o 
   1  13   2       37.53       41.43      8.89 o 
   2  13   2     7052.44     6974.26     90.30 o 
   3  13   2      694.40      685.78     20.47 o 
   4  13   2       33.25       19.22     19.79 o 
   5  13   2       71.02       55.91     24.13 o 
   6  13   2       62.09      102.52     29.63 o 
   7  13   2      113.93      115.75     43.46 o 
  -7  14   2      242.59      268.81     49.03 o 
  -6  14   2      144.30      177.87     38.42 o 
  -5  14   2       87.01       86.59     32.58 o 
  -4  14   2      236.62      298.98     17.88 o 
  -3  14   2        2.00       -7.87      9.90 o 
  -2  14   2     4070.05     4234.01     65.41 o 
  -1  14   2       80.31       80.49      8.57 o 
   0  14   2      408.37      382.11     12.16 o 
   1  14   2       27.77       19.15      8.51 o 
   2  14   2      519.86      572.04     24.14 o 
   3  14   2     1676.28     1573.78     35.60 o 
   4  14   2       14.96       19.25     16.87 o 
   5  14   2       18.81        8.80     27.67 o 
   6  14   2      176.92      170.58     37.52 o 
   7  14   2       24.37        2.55     40.38 o 
  -7  15   2      167.65      228.77     49.33 o 
  -6  15   2      709.10      872.78     71.62 o 
  -5  15   2      497.96      630.47     47.12 o 
  -4  15   2      639.66      628.56     43.51 o 
  -3  15   2      983.58      992.88     23.69 o 
  -2  15   2       72.86       53.57     12.27 o 
  -1  15   2       19.38       23.06     20.11 o 
   0  15   2     1240.02     1213.96     22.45 o 
   1  15   2      324.87      382.14     17.31 o 
   2  15   2     8412.67     7968.48    102.71 o 
   3  15   2      243.30      304.76     29.41 o 
   4  15   2        8.14       -2.96     16.46 o 
   5  15   2      767.08      723.08     38.42 o 
   6  15   2       35.79       17.50     41.47 o 
   7  15   2      156.13      204.52    123.54 o 
  -7  16   2       59.21       87.10     43.32 o 
  -6  16   2      756.35      872.25     60.15 o 
  -5  16   2        2.70      -24.14     28.40 o 
  -4  16   2     1007.28     1082.72     35.80 o 
  -3  16   2      883.86      821.45     26.59 o 
  -2  16   2     6834.90     6796.50     99.27 o 
  -1  16   2       20.14       25.36     12.70 o 
   0  16   2      521.70      591.46     15.75 o 
   1  16   2       63.54       55.18     10.03 o 
   2  16   2      597.29      643.50     30.99 o 
   3  16   2      485.83      513.10     28.95 o 
   4  16   2     2380.15     2258.07     48.27 o 
   5  16   2       79.05       72.55     40.44 o 
   6  16   2      490.01      430.65     59.85 o 
   7  16   2       75.10       98.48     44.37 o 
  -7  17   2       42.94        8.34     44.23 o 
  -6  17   2       22.08       43.98     74.83 o 
  -5  17   2      398.64      463.29     60.21 o 
  -4  17   2     1531.02     1459.47     37.29 o 
  -3  17   2       80.66      115.87     16.68 o 
  -2  17   2        5.52       11.23      8.89 o 
  -1  17   2        1.16      -18.15     12.10 o 
   0  17   2     8788.22     8728.00    109.50 o 
   1  17   2        3.84       -7.31      9.28 o 
   2  17   2     1564.49     1441.38     28.99 o 
   3  17   2     1053.93      966.64     26.88 o 
   4  17   2      944.34      976.41     44.10 o 
   5  17   2       50.11       76.59     36.56 o 
   6  17   2        3.12       30.16     47.53 o 
   7  17   2       29.07        6.10     44.91 o 
  -7  18   2        0.19      -49.47     42.69 o 
  -6  18   2        1.26      -50.35     33.57 o 
  -5  18   2       60.16       36.83     32.61 o 
  -4  18   2     1289.91     1270.17     49.05 o 
  -3  18   2      451.94      524.06     26.00 o 
  -2  18   2      953.95      931.53     41.06 o 
  -1  18   2      640.67      658.95     26.25 o 
   0  18   2     1518.57     1586.76     28.21 o 
   1  18   2       28.02       42.41     10.71 o 
   2  18   2       33.46       76.64     12.68 o 
   3  18   2      100.22      117.91     15.38 o 
   4  18   2      214.02      236.79     28.48 o 
   5  18   2       45.23       10.92     37.80 o 
   6  18   2        3.91        5.89     55.99 o 
   7  18   2       10.06       32.98     43.78 o 
  -7  19   2      178.17       76.34     48.17 o 
  -6  19   2      268.74      351.81     50.49 o 
  -5  19   2        0.03      -20.55     39.07 o 
  -4  19   2      161.58      190.28     30.96 o 
  -3  19   2       49.28       45.52     20.36 o 
  -2  19   2      258.80      277.06     29.14 o 
  -1  19   2       71.67       74.80     16.81 o 
   0  19   2     3177.46     2979.75     44.75 o 
   1  19   2      853.30      792.11     20.78 o 
   2  19   2     1794.16     1811.69     34.18 o 
   3  19   2       77.90       58.57     17.34 o 
   4  19   2        5.32        2.44     22.78 o 
   5  19   2       29.91       43.16     34.06 o 
   6  19   2      130.43      120.63     57.12 o 
  -7  20   2      114.69      159.09     50.06 o 
  -6  20   2      202.19      250.17     47.87 o 
  -5  20   2        2.38        8.17     39.48 o 
  -4  20   2     2216.36     2243.88     85.01 o 
  -3  20   2       59.43       68.33     17.09 o 
  -2  20   2      370.95      417.91     30.31 o 
  -1  20   2        1.58        6.44     16.15 o 
   0  20   2     1727.12     1629.85     36.94 o 
   1  20   2      443.45      434.09     17.76 o 
   2  20   2       90.51       72.94     19.46 o 
   3  20   2       17.51       -1.69     17.23 o 
   4  20   2       68.38       87.99     26.05 o 
   5  20   2        8.19      -36.17     56.90 o 
   6  20   2       27.61       96.94     49.81 o 
  -7  21   2       43.70       61.99     46.12 o 
  -6  21   2        1.15        3.95     39.47 o 
  -5  21   2      183.20      210.82     29.19 o 
  -4  21   2      318.77      330.57     26.16 o 
  -3  21   2     1525.16     1460.39     48.22 o 
  -2  21   2       51.95       49.40     18.52 o 
  -1  21   2     1009.68      881.29     31.63 o 
   0  21   2     1156.42     1082.83     41.06 o 
   1  21   2      738.45      655.24     25.16 o 
   2  21   2      435.63      519.00     26.95 o 
   3  21   2      385.77      394.12     33.55 o 
   4  21   2      392.73      495.02     44.34 o 
   5  21   2      176.92      257.70    122.97 o 
   6  21   2       41.18       16.58     42.12 o 
  -6  22   2      137.90      182.68     46.71 o 
  -5  22   2      186.75      169.26     29.76 o 
  -4  22   2      575.85      643.91     32.62 o 
  -3  22   2      336.68      446.60     27.00 o 
  -2  22   2     1319.99     1266.03     39.95 o 
  -1  22   2      592.56      625.19     45.74 o 
   0  22   2       58.79       55.11     18.64 o 
   1  22   2      134.49      139.75     17.84 o 
   2  22   2       40.28       43.75     17.68 o 
   3  22   2      743.53      758.80     31.30 o 
   4  22   2       80.28       83.45     26.82 o 
   5  22   2       41.70       -2.23     41.79 o 
   6  22   2       25.55       66.82     42.01 o 
  -6  23   2        6.63      -18.70     40.00 o 
  -5  23   2       82.67       66.01     27.20 o 
  -4  23   2      151.74      211.76     25.43 o 
  -3  23   2     1323.77     1276.00     50.17 o 
  -2  23   2      224.01      240.30     24.45 o 
  -1  23   2     1951.07     1793.13     47.07 o 
   0  23   2      109.93      130.02     28.44 o 
   1  23   2       46.42       30.80     21.07 o 
   2  23   2      272.35      313.76     26.00 o 
   3  23   2        8.15       -6.53     18.15 o 
   4  23   2      250.41      294.34     36.87 o 
   5  23   2      643.51      662.83     55.63 o 
   6  23   2        1.86      -22.92     38.82 o 
  -6  24   2       44.38       14.43     43.20 o 
  -5  24   2      328.13      342.10     47.25 o 
  -4  24   2      126.94      125.86     28.72 o 
  -3  24   2        1.73        4.70     17.93 o 
  -2  24   2      897.12      882.59     36.13 o 
  -1  24   2       36.19       60.99     18.81 o 
   0  24   2      204.62      231.01     24.92 o 
   1  24   2     2053.12     2051.89     86.08 o 
   2  24   2       25.26       29.18     21.54 o 
   3  24   2      955.80      889.84     33.91 o 
   4  24   2        1.19      -24.83     25.21 o 
   5  24   2       46.53       34.67     39.48 o 
   6  24   2       56.31      107.19     44.70 o 
  -6  25   2        0.26       27.72     43.15 o 
  -5  25   2      193.66      233.00     48.62 o 
  -4  25   2      288.99      366.63     32.90 o 
  -3  25   2      172.49      218.19     23.72 o 
  -2  25   2      248.45      253.87     26.15 o 
  -1  25   2      803.20      786.32     48.32 o 
   0  25   2      324.17      348.55     29.11 o 
   1  25   2      311.32      297.89     33.98 o 
   2  25   2       27.64       19.00     23.37 o 
   3  25   2        9.93      -14.65     19.99 o 
   4  25   2       91.06       75.81     28.72 o 
   5  25   2       50.58       64.31     39.00 o 
   6  25   2        0.49      -62.82     44.52 o 
  -6  26   2        0.43      -61.10     47.86 o 
  -5  26   2       45.60       28.34     28.36 o 
  -4  26   2       55.41       48.67     23.13 o 
  -3  26   2       28.46       32.94     20.22 o 
  -2  26   2      100.80       86.39     33.74 o 
  -1  26   2      367.91      459.09     56.97 o 
   0  26   2       47.50       23.58     23.20 o 
   1  26   2      809.73      770.18     37.41 o 
   2  26   2      628.57      598.28     36.27 o 
   3  26   2       26.07       22.17     24.55 o 
   4  26   2       33.37       62.89     28.43 o 
   5  26   2        0.22      -51.69     34.46 o 
  -6  27   2        1.07       -4.69    103.06 o 
  -5  27   2      300.21      389.43     42.47 o 
  -4  27   2       21.48       24.92     23.89 o 
  -3  27   2      778.91      758.08     39.71 o 
  -2  27   2        8.73      -22.87     30.49 o 
  -1  27   2       51.14       53.85     32.83 o 
   0  27   2      118.01       95.35     33.81 o 
   1  27   2      734.05      698.07     39.12 o 
   2  27   2     1263.49     1241.06     46.93 o 
   3  27   2        4.01       18.24     25.08 o 
   4  27   2       17.64      -45.43     32.26 o 
   5  27   2       54.14       24.93     40.24 o 
  -5  28   2      177.60      158.20     34.39 o 
  -4  28   2      138.45      113.91     31.94 o 
  -3  28   2      209.39      199.91     30.25 o 
  -2  28   2        9.23      -36.11     41.81 o 
  -1  28   2      445.88      478.09     48.22 o 
   0  28   2       83.11      119.60     37.43 o 
   1  28   2     1457.52     1493.82     50.83 o 
   2  28   2      705.74      767.36     90.08 o 
   3  28   2      144.59      100.05     29.24 o 
   4  28   2       10.89       14.51     36.83 o 
   5  28   2      131.62      198.59     65.51 o 
  -5  29   2      226.58      265.75     46.33 o 
  -4  29   2      113.12       73.50     30.67 o 
  -3  29   2      103.58      127.15     30.84 o 
  -2  29   2        4.93      -13.17     31.61 o 
  -1  29   2       15.12        1.29     34.12 o 
   0  29   2       16.09       46.31     34.03 o 
   1  29   2       21.02       73.70     28.98 o 
   2  29   2      449.19      490.75     39.39 o 
   3  29   2      290.99      306.20     49.11 o 
   4  29   2        7.04      -38.45     34.54 o 
   5  29   2       44.46       94.82     57.48 o 
  -5  30   2        3.43      -45.70     39.98 o 
  -4  30   2       27.08       28.22     30.18 o 
  -3  30   2       34.96       34.56     29.04 o 
  -2  30   2      664.01      790.17     58.51 o 
  -1  30   2      273.25      382.94     49.40 o 
   0  30   2       11.54      -24.60     45.80 o 
   1  30   2      281.08      334.64     45.49 o 
   2  30   2        0.53      -24.53     25.67 o 
   3  30   2       59.87       59.99     31.09 o 
   4  30   2       10.94      -10.05     39.46 o 
   5  30   2        3.62       31.14     57.81 o 
  -5  31   2      228.12      301.65     50.57 o 
  -4  31   2       15.47      -19.72     30.44 o 
  -3  31   2       58.62       37.31     28.71 o 
  -2  31   2       57.07      -15.61     35.33 o 
  -1  31   2       58.52       42.52     38.61 o 
   0  31   2        5.93      -19.63     33.76 o 
   1  31   2       61.18       61.65     30.54 o 
   2  31   2       36.31        8.54     28.98 o 
   3  31   2       68.68       58.00     30.14 o 
   4  31   2       17.36       -3.37     45.25 o 
  -4  32   2       22.99       24.50     31.41 o 
  -3  32   2       34.75       54.80     32.46 o 
  -2  32   2      625.31      701.90     58.66 o 
  -1  32   2      163.98      205.51     44.58 o 
   0  32   2      264.76      284.45     47.72 o 
   1  32   2        8.84      -42.36     39.79 o 
   2  32   2       68.01       25.85     28.46 o 
   3  32   2       73.35      100.69     39.09 o 
   4  32   2        1.27      -24.73     39.89 o 
  -4  33   2       82.57       95.13     35.78 o 
  -3  33   2       30.86       31.85     30.94 o 
  -2  33   2       72.13       84.02     40.71 o 
  -1  33   2        8.45      -25.38     38.55 o 
   0  33   2       10.68      -20.54     37.27 o 
   1  33   2        8.15      -42.08     66.54 o 
   2  33   2      222.86      251.84     37.75 o 
   3  33   2        7.25       16.29     30.81 o 
   4  33   2        1.09      -16.01     39.77 o 
  -4  34   2       63.22      124.93     43.79 o 
  -3  34   2       21.32       21.06     31.97 o 
  -2  34   2       76.32       34.96     43.07 o 
  -1  34   2       43.12       50.46     67.21 o 
   0  34   2      114.13      194.47     46.06 o 
   1  34   2      201.31      263.78     49.09 o 
   2  34   2       17.52      -13.19     30.37 o 
   3  34   2       10.10        4.01     32.54 o 
  -3  35   2       65.56       72.59     34.61 o 
  -2  35   2       41.59       37.71     42.83 o 
  -1  35   2       27.98        3.17     41.19 o 
   0  35   2      606.83      742.15     66.26 o 
   1  35   2       16.56      -15.01     43.93 o 
   2  35   2      242.59      206.53     50.04 o 
   3  35   2        6.04       -6.05     35.56 o 
  -3  36   2      234.59      255.20     41.42 o 
  -2  36   2      206.09      281.98     44.11 o 
  -1  36   2      214.00      216.36     51.17 o 
   0  36   2       47.80       46.04     47.79 o 
   1  36   2        2.11      -59.11     39.41 o 
   2  36   2        7.79       32.74     44.80 o 
  -2  37   2       33.03       72.44     40.94 o 
  -1  37   2       37.42       19.81     80.64 o 
   0  37   2       44.52       92.53     95.92 o 
   1  37   2      219.96      241.16     52.88 o 
   2  37   2       33.66      -56.13     40.05 o 
  -1  38   2       60.78        0.22     45.20 o 
   0  38   2       56.30       67.48     51.07 o 
   1  38   2        1.26       53.98     48.40 o 
  -7   0   3        1.92      -26.29     54.78 o 
  -5   0   3     1184.25     1123.48     45.95 o 
  -3   0   3      265.57      307.12     21.48 o 
  -1   0   3    12777.70    12602.43    342.14 o 
   1   0   3     6997.63     6992.62    198.18 o 
   3   0   3     4193.87     4470.97    145.43 o 
   5   0   3      465.04      509.55     65.82 o 
   7   0   3       32.02       41.81     60.99 o 
  -8   1   3       13.02      -37.57     46.97 o 
  -7   1   3        8.83       -4.53     28.21 o 
  -6   1   3      249.57      267.27     25.04 o 
  -5   1   3     3058.81     2830.35     54.16 o 
  -4   1   3      426.71      471.20     23.03 o 
  -3   1   3     5045.23     4874.70     94.16 o 
  -2   1   3     3939.67     3959.21    108.93 o 
  -1   1   3       92.41       96.99     12.88 o 
   0   1   3      892.99      885.88     27.62 o 
   1   1   3      353.85      321.64     34.27 o 
   2   1   3     3808.64     3834.46     85.96 o 
   3   1   3     5801.88     5853.15    110.94 o 
   4   1   3       52.83       62.16     20.90 o 
   5   1   3     3066.84     2919.23     70.45 o 
   6   1   3       11.27      -47.02     31.35 o 
   7   1   3        3.11       -4.42     43.58 o 
  -8   2   3       68.86       92.74     50.59 o 
  -7   2   3      107.87       32.87     29.43 o 
  -6   2   3      126.62      133.04     23.09 o 
  -5   2   3       52.77       20.95     16.71 o 
  -4   2   3      101.17      108.78     13.83 o 
  -3   2   3       59.90       47.32      9.98 o 
  -2   2   3     2230.85     2235.95     44.30 o 
  -1   2   3    19729.08    20023.93    306.64 o 
   0   2   3      740.01      749.13     25.09 o 
   1   2   3     5510.73     5285.60    109.36 o 
   2   2   3      441.41      539.86     20.79 o 
   3   2   3      148.58      158.58     17.90 o 
   4   2   3       42.10       72.54     38.12 o 
   5   2   3       80.82       81.40     25.15 o 
   6   2   3      800.20      826.02     46.95 o 
   7   2   3      172.23      191.91     49.12 o 
  -8   3   3        1.59       -7.61     49.47 o 
  -7   3   3       73.63       31.49     40.35 o 
  -6   3   3      904.86      846.72     31.93 o 
  -5   3   3     1853.73     1747.53     40.50 o 
  -4   3   3      566.50      578.99     21.10 o 
  -3   3   3      172.44      180.72     11.37 o 
  -2   3   3     7535.64     7751.54    176.26 o 
  -1   3   3     2085.27     2158.23     42.05 o 
   0   3   3       37.33       28.42      8.76 o 
   1   3   3     8360.28     8768.97    139.91 o 
   2   3   3     6215.01     6237.39    105.66 o 
   3   3   3      521.75      508.37     19.17 o 
   4   3   3     1302.49     1323.81     40.78 o 
   5   3   3      488.12      545.27     39.90 o 
   6   3   3      112.28      100.91     31.83 o 
   7   3   3       18.74       58.69     33.78 o 
  -8   4   3       23.59      -20.54     47.70 o 
  -7   4   3       15.95       -3.19     29.28 o 
  -6   4   3      196.66      201.51     30.81 o 
  -5   4   3      616.07      700.56     27.46 o 
  -4   4   3     1029.23     1020.39     23.46 o 
  -3   4   3     4600.53     4325.41     58.44 o 
  -2   4   3     1700.07     1538.40     70.66 o 
  -1   4   3     2457.77     2521.20     47.44 o 
   0   4   3     1073.23     1082.13     25.52 o 
   1   4   3    13634.84    13928.31    185.67 o 
   2   4   3     3385.02     3300.69     52.60 o 
   3   4   3     1296.79     1304.44     44.06 o 
   4   4   3       66.77      111.26     23.30 o 
   5   4   3      177.83      197.99     28.15 o 
   6   4   3       18.16       24.67     28.19 o 
   7   4   3        6.67       -3.60     33.79 o 
  -8   5   3        2.30       -7.68     34.43 o 
  -7   5   3      121.90      172.21     33.27 o 
  -6   5   3      787.47      814.64     42.34 o 
  -5   5   3      151.71      170.80     19.67 o 
  -4   5   3       12.31        3.49     10.76 o 
  -3   5   3      292.37      291.94     15.50 o 
  -2   5   3     4187.54     4027.44     76.59 o 
  -1   5   3      626.78      610.10     18.79 o 
   0   5   3    10602.59    10846.26    182.76 o 
   1   5   3       37.44       32.69      7.09 o 
   2   5   3     5372.23     5209.42     68.52 o 
   3   5   3     1077.74     1081.90     30.46 o 
   4   5   3      726.07      728.63     32.61 o 
   5   5   3      826.07      874.72     77.14 o 
   6   5   3      641.87      749.68     45.58 o 
   7   5   3       11.52       -0.85     34.08 o 
  -8   6   3       26.78       23.32     40.63 o 
  -7   6   3       76.73       48.60     31.50 o 
  -6   6   3     1217.97     1082.65     72.27 o 
  -5   6   3       15.04       19.96     17.31 o 
  -4   6   3      275.10      271.52     16.84 o 
  -3   6   3     3489.44     3244.27     46.08 o 
  -2   6   3       62.45       69.85     10.89 o 
  -1   6   3     2190.61     2225.93     43.21 o 
   0   6   3      340.64      409.70     16.44 o 
   1   6   3     3021.20     3219.30     64.68 o 
   2   6   3      573.25      548.08     21.07 o 
   3   6   3      269.69      322.49     21.32 o 
   4   6   3     1098.94     1137.78     38.87 o 
   5   6   3      807.38      771.36     46.31 o 
   6   6   3      488.90      540.38     42.75 o 
   7   6   3       25.89       48.09     36.50 o 
  -8   7   3       87.96       97.35     37.80 o 
  -7   7   3       47.21       88.57     31.96 o 
  -6   7   3      266.95      253.08     31.36 o 
  -5   7   3       30.92       40.54     20.95 o 
  -4   7   3      340.83      405.09     15.52 o 
  -3   7   3      915.20      936.80     18.09 o 
  -2   7   3     2567.31     2376.84     52.25 o 
  -1   7   3       66.21       49.89      8.41 o 
   0   7   3    31375.48    33902.41    741.12 o 
   1   7   3      506.90      489.49     13.80 o 
   2   7   3       27.69       30.37      9.11 o 
   3   7   3      154.88      176.21     14.53 o 
   4   7   3       58.76      110.44     37.71 o 
   5   7   3        1.44      -15.91     23.96 o 
   6   7   3       10.23      -12.07     28.00 o 
   7   7   3      747.26      665.64     64.96 o 
  -8   8   3        3.03      -27.36     35.66 o 
  -7   8   3      208.72      219.72     35.98 o 
  -6   8   3      623.91      718.96     42.44 o 
  -5   8   3      581.25      584.26     34.54 o 
  -4   8   3     4163.24     4118.31     53.69 o 
  -3   8   3        7.64       16.36      9.54 o 
  -2   8   3     2107.22     2323.61     46.16 o 
  -1   8   3      406.73      404.21     14.78 o 
   0   8   3      726.51      754.40     16.20 o 
   1   8   3      973.69      989.01     40.26 o 
   2   8   3     1304.99     1293.45     49.78 o 
   3   8   3      143.77      152.44     12.89 o 
   4   8   3     3412.50     3299.89     71.52 o 
   5   8   3     1105.83      968.69     40.84 o 
   6   8   3     1003.44      919.15     51.74 o 
   7   8   3       88.97      101.78     37.32 o 
  -8   9   3      149.50      188.18     83.99 o 
  -7   9   3       67.85       50.09     31.36 o 
  -6   9   3      136.58      125.02     39.48 o 
  -5   9   3      593.14      593.66     33.80 o 
  -4   9   3       13.75       29.23     12.02 o 
  -3   9   3      984.42      982.72     25.04 o 
  -2   9   3     3363.05     3126.24     67.69 o 
  -1   9   3      137.35      169.34     11.60 o 
   0   9   3     3415.70     3206.06     44.26 o 
   1   9   3     4425.56     4754.86    143.58 o 
   2   9   3     3009.68     3212.71     99.68 o 
   3   9   3     1836.60     1827.09     32.93 o 
   4   9   3       91.45      141.12     26.35 o 
   5   9   3        1.64      -13.54     21.83 o 
   6   9   3      119.39      117.77     31.65 o 
   7   9   3      180.87      144.24     39.18 o 
  -7  10   3      199.44      207.62     35.81 o 
  -6  10   3       28.98       71.31     27.50 o 
  -5  10   3      318.79      402.14     31.07 o 
  -4  10   3     4918.37     4848.70     69.26 o 
  -3  10   3      841.52      872.24     29.37 o 
  -2  10   3       13.78       12.92      9.18 o 
  -1  10   3     1063.04     1104.19     24.80 o 
   0  10   3      448.79      505.89     15.49 o 
   1  10   3     1394.13     1380.45     28.58 o 
   2  10   3     1781.89     1680.53     59.51 o 
   3  10   3       48.76       38.04     14.52 o 
   4  10   3     5226.69     4920.63    107.31 o 
   5  10   3        5.78       13.80     22.75 o 
   6  10   3      143.58      158.87     33.88 o 
   7  10   3       32.44       -0.55     53.63 o 
  -7  11   3      112.70      142.44     41.72 o 
  -6  11   3      350.32      389.60     43.65 o 
  -5  11   3      752.95      767.54     35.38 o 
  -4  11   3        8.27      -14.88     11.95 o 
  -3  11   3     2829.19     2901.41     50.47 o 
  -2  11   3     1852.81     1925.37     35.80 o 
  -1  11   3     2421.20     2640.62     44.23 o 
   0  11   3    13084.49    12837.57    227.10 o 
   1  11   3      289.09      288.26     17.07 o 
   2  11   3     2582.81     2711.11     41.95 o 
   3  11   3       46.15       55.42     11.89 o 
   4  11   3        2.22       30.55     23.71 o 
   5  11   3       31.65       30.06     26.07 o 
   6  11   3       51.84       47.41     27.98 o 
   7  11   3       22.92       -4.14     45.30 o 
  -7  12   3      156.89      167.78     43.15 o 
  -6  12   3      560.61      702.09     65.75 o 
  -5  12   3        1.19        8.36     29.44 o 
  -4  12   3      744.72      748.21     23.22 o 
  -3  12   3      824.61      819.23     23.72 o 
  -2  12   3      193.68      191.27     13.58 o 
  -1  12   3    10559.16    11231.03    304.84 o 
   0  12   3      414.49      445.57     27.11 o 
   1  12   3      399.63      418.11     14.49 o 
   2  12   3     1629.69     1738.72     44.35 o 
   3  12   3     1028.40      967.01     24.04 o 
   4  12   3     2434.45     2388.13     65.82 o 
   5  12   3      358.49      403.50     34.23 o 
   6  12   3      364.15      336.58     53.55 o 
   7  12   3       91.54       23.73     37.52 o 
  -7  13   3      437.89      453.18     72.16 o 
  -6  13   3       28.31      -13.08     31.87 o 
  -5  13   3      139.02      135.14     26.13 o 
  -4  13   3       94.76      112.06     14.82 o 
  -3  13   3       53.01       43.97     12.33 o 
  -2  13   3     2588.30     2551.08     44.71 o 
  -1  13   3      617.45      514.73     17.18 o 
   0  13   3     2257.86     2162.19     42.27 o 
   1  13   3     2303.88     2259.66     37.76 o 
   2  13   3       13.63       18.82     10.56 o 
   3  13   3      223.10      246.28     16.47 o 
   4  13   3        2.14       37.44     28.32 o 
   5  13   3      283.61      305.74     34.34 o 
   6  13   3        9.76       48.53     32.57 o 
   7  13   3       43.90       31.09     50.65 o 
  -7  14   3      107.82      147.23     44.76 o 
  -6  14   3       29.91      -35.96     33.51 o 
  -5  14   3      379.37      433.59     42.11 o 
  -4  14   3      263.37      304.84     18.95 o 
  -3  14   3     2079.93     1979.57     55.40 o 
  -2  14   3     1961.38     2135.53     48.44 o 
  -1  14   3     1837.72     1826.65     34.51 o 
   0  14   3     2074.58     2132.37     37.83 o 
   1  14   3     1542.56     1458.65     32.56 o 
   2  14   3     1501.57     1504.98     29.23 o 
   3  14   3      939.56      914.00     33.88 o 
   4  14   3      401.02      452.88     26.10 o 
   5  14   3      239.43      236.57     32.04 o 
   6  14   3       81.93       99.50     33.29 o 
   7  14   3        6.79      -54.56     40.03 o 
  -7  15   3       11.24       -6.49     43.52 o 
  -6  15   3       73.58        8.16     33.31 o 
  -5  15   3      682.46      760.48     78.26 o 
  -4  15   3      335.78      407.14     27.35 o 
  -3  15   3     1214.23     1150.11     59.68 o 
  -2  15   3     1645.01     1606.33     33.06 o 
  -1  15   3      467.15      440.06     14.17 o 
   0  15   3     1236.44     1396.67     25.67 o 
   1  15   3      231.39      252.25     14.29 o 
   2  15   3     1904.07     1774.30     32.90 o 
   3  15   3      840.16      840.08     49.89 o 
   4  15   3      264.59      342.61     24.49 o 
   5  15   3      167.40      182.66     29.72 o 
   6  15   3      337.54      321.42     47.88 o 
   7  15   3      131.54      127.02     46.77 o 
  -7  16   3       13.27      -25.81     41.67 o 
  -6  16   3       40.68       78.48     38.84 o 
  -5  16   3        8.13       22.20     21.47 o 
  -4  16   3       69.51       81.14     18.03 o 
  -3  16   3      275.50      329.63     24.53 o 
  -2  16   3      378.77      376.76     20.71 o 
  -1  16   3     5921.56     5835.75     76.19 o 
   0  16   3     1927.56     2094.35     34.04 o 
   1  16   3     6628.67     6565.52     86.40 o 
   2  16   3      282.72      334.78     17.37 o 
   3  16   3        2.82        3.72     12.91 o 
   4  16   3      257.56      263.56     23.64 o 
   5  16   3        0.84       28.18     25.84 o 
   6  16   3      204.24      178.75     76.76 o 
   7  16   3      144.02      123.99     48.25 o 
  -7  17   3       53.80       82.65     46.60 o 
  -6  17   3      150.32      145.28     95.16 o 
  -5  17   3      183.24      209.27     28.23 o 
  -4  17   3        9.84       13.60     17.09 o 
  -3  17   3     1117.40     1004.76     34.66 o 
  -2  17   3       88.90       76.88     13.47 o 
  -1  17   3      180.54      197.99     11.58 o 
   0  17   3       21.78       24.65      9.64 o 
   1  17   3      289.54      360.23     16.97 o 
   2  17   3      104.70      129.28     14.46 o 
   3  17   3     2866.48     2652.99     49.60 o 
   4  17   3       95.18       75.64     19.77 o 
   5  17   3      424.82      464.44     51.06 o 
   6  17   3       48.65       42.36     38.22 o 
  -7  18   3       52.15       73.58     71.08 o 
  -6  18   3      207.55      164.74     45.03 o 
  -5  18   3      193.41      170.88     28.78 o 
  -4  18   3      759.61      709.96     28.44 o 
  -3  18   3       56.12       52.22     19.84 o 
  -2  18   3      326.41      392.44     25.09 o 
  -1  18   3     2643.99     2551.28     39.19 o 
   0  18   3      297.76      331.24     15.06 o 
   1  18   3     3218.12     3118.93     52.88 o 
   2  18   3      124.12      109.31     14.41 o 
   3  18   3       24.03       46.94     14.82 o 
   4  18   3      266.40      247.10     29.04 o 
   5  18   3       49.04       64.31     36.54 o 
   6  18   3       48.44       31.89     69.66 o 
  -7  19   3        5.52        8.01     45.00 o 
  -6  19   3      149.49      115.55     44.96 o 
  -5  19   3     1453.59     1505.52     49.68 o 
  -4  19   3       63.33       34.00     18.30 o 
  -3  19   3      388.17      431.91     27.69 o 
  -2  19   3       83.20      112.63     19.89 o 
  -1  19   3     2234.41     2153.60     50.78 o 
   0  19   3      226.27      322.38     15.56 o 
   1  19   3       25.79       31.80     12.75 o 
   2  19   3       54.96       51.95     13.67 o 
   3  19   3     2498.99     2354.73     49.83 o 
   4  19   3       55.43       41.03     30.30 o 
   5  19   3      648.20      623.45     52.48 o 
   6  19   3       48.41      -26.64     37.83 o 
  -7  20   3       37.16       72.32     97.08 o 
  -6  20   3       35.33        4.89     40.25 o 
  -5  20   3      368.87      414.98     34.29 o 
  -4  20   3      188.63      218.16     26.95 o 
  -3  20   3       13.72       27.83     19.10 o 
  -2  20   3      208.69      214.08     23.57 o 
  -1  20   3     3720.44     3460.41    100.37 o 
   0  20   3        0.02      -15.48     10.32 o 
   1  20   3     1097.19     1132.44     26.37 o 
   2  20   3      793.64      754.93     29.10 o 
   3  20   3      246.73      268.64     23.47 o 
   4  20   3       37.27       29.78     26.03 o 
   5  20   3        1.41       38.16     35.34 o 
   6  20   3        0.91      -12.55     41.57 o 
  -6  21   3      102.52       77.60     41.87 o 
  -5  21   3       18.33       -6.66     42.69 o 
  -4  21   3      773.91      826.68     32.20 o 
  -3  21   3     1004.80      916.89     35.89 o 
  -2  21   3      966.73      985.91     35.61 o 
  -1  21   3      106.87      136.83     20.29 o 
   0  21   3     1289.73     1144.72     53.05 o 
   1  21   3       59.20       63.87     16.25 o 
   2  21   3       61.25       92.59     18.84 o 
   3  21   3     2404.41     2181.70     55.24 o 
   4  21   3        0.80      -17.63     24.28 o 
   5  21   3      149.72      192.60     54.00 o 
   6  21   3       94.77       83.29     44.33 o 
  -6  22   3        2.71      -39.44     37.89 o 
  -5  22   3        3.97      -35.51     26.20 o 
  -4  22   3      494.06      555.47     30.89 o 
  -3  22   3        4.66       -8.54     21.28 o 
  -2  22   3     4574.40     4557.66    164.77 o 
  -1  22   3     1466.50     1441.59     42.37 o 
   0  22   3       72.38       59.75     15.82 o 
   1  22   3       45.63       37.38     20.07 o 
   2  22   3      892.06      866.87     31.05 o 
   3  22   3        1.44       -7.07     18.02 o 
   4  22   3       43.92       10.60     24.78 o 
   5  22   3       10.14        5.11     34.88 o 
   6  22   3       68.66       59.13     79.66 o 
  -6  23   3      423.15      410.74     54.70 o 
  -5  23   3       57.61       23.12     26.46 o 
  -4  23   3       32.13       34.62     20.37 o 
  -3  23   3      311.63      329.16     29.14 o 
  -2  23   3     1778.22     1753.01     49.43 o 
  -1  23   3      169.19      186.52     26.06 o 
   0  23   3      118.92       93.40     26.78 o 
   1  23   3       29.88       22.39     21.54 o 
   2  23   3      809.95      821.59     31.13 o 
   3  23   3      349.08      430.13     28.87 o 
   4  23   3       96.15       74.59     28.16 o 
   5  23   3      139.16      159.33    138.54 o 
   6  23   3      237.88      323.97     71.62 o 
  -6  24   3       65.83       60.39     43.74 o 
  -5  24   3       16.73        5.98     31.98 o 
  -4  24   3     1098.44     1059.76     37.17 o 
  -3  24   3     1158.92     1117.22     43.26 o 
  -2  24   3      278.36      260.54     27.07 o 
  -1  24   3       83.96      153.14     32.71 o 
   0  24   3       43.27       60.34     28.88 o 
   1  24   3      609.35      621.18     34.07 o 
   2  24   3      586.32      598.61     47.22 o 
   3  24   3       61.97       68.42     21.99 o 
   4  24   3      283.59      346.76     37.81 o 
   5  24   3        1.21      -20.38     35.24 o 
   6  24   3       20.42       37.43     44.46 o 
  -6  25   3       33.88      -54.85     36.57 o 
  -5  25   3        1.10      -31.58     25.30 o 
  -4  25   3        1.79      -20.89     20.59 o 
  -3  25   3      350.03      343.71     31.49 o 
  -2  25   3     1004.11      974.82     39.11 o 
  -1  25   3        5.43      -16.41     26.37 o 
   0  25   3     1656.21     1668.38     65.31 o 
   1  25   3      261.42      274.30     29.02 o 
   2  25   3      408.68      399.41     39.57 o 
   3  25   3       29.86        8.21     23.44 o 
   4  25   3       17.88        8.17     27.40 o 
   5  25   3        2.63      -53.82     35.88 o 
  -6  26   3       20.38       43.49     72.09 o 
  -5  26   3        0.92      -37.06     29.58 o 
  -4  26   3       47.40       66.41     24.05 o 
  -3  26   3      444.30      509.24     44.44 o 
  -2  26   3       36.89      -11.22     20.92 o 
  -1  26   3      214.50      200.94     39.05 o 
   0  26   3       31.44        5.14     29.75 o 
   1  26   3       81.01       81.59     29.92 o 
   2  26   3      726.39      729.38     39.44 o 
   3  26   3      211.84      218.18     30.94 o 
   4  26   3      383.97      439.04     47.72 o 
   5  26   3       55.92       58.79     42.15 o 
  -5  27   3      132.36       93.53     32.76 o 
  -4  27   3        2.22      -34.55     23.04 o 
  -3  27   3       75.76       47.65     25.69 o 
  -2  27   3       58.06      101.80     33.85 o 
  -1  27   3       53.91       47.47     32.56 o 
   0  27   3     1850.76     1698.66     68.83 o 
   1  27   3       15.34       18.93     23.92 o 
   2  27   3       24.36        1.87     25.10 o 
   3  27   3      292.63      301.11     33.02 o 
   4  27   3       82.74      108.76     42.32 o 
   5  27   3       17.05       54.79     53.54 o 
  -5  28   3       12.05        0.15     29.48 o 
  -4  28   3      361.94      426.81     33.11 o 
  -3  28   3       57.44       41.96     35.59 o 
  -2  28   3       21.87       22.79     33.94 o 
  -1  28   3        3.54       -2.17     31.85 o 
   0  28   3       11.61       12.29     40.42 o 
   1  28   3      470.96      441.54     47.91 o 
   2  28   3       10.97       12.98     24.28 o 
   3  28   3       29.39       17.89     25.66 o 
   4  28   3      562.06      513.64     51.75 o 
   5  28   3        5.35      -74.39     49.59 o 
  -5  29   3        0.44      -36.25     30.55 o 
  -4  29   3        3.25        4.20     41.93 o 
  -3  29   3      313.29      409.46     49.64 o 
  -2  29   3      124.83      156.91     40.69 o 
  -1  29   3      373.78      274.57     44.44 o 
   0  29   3      650.05      774.11     58.66 o 
   1  29   3      664.77      664.53     56.23 o 
   2  29   3        3.41      -39.10     26.07 o 
   3  29   3       19.47       26.51     28.11 o 
   4  29   3        0.76       10.95     38.19 o 
   5  29   3        3.46      -59.49     50.51 o 
  -5  30   3       15.57      -63.91     57.98 o 
  -4  30   3      176.47      170.80     36.03 o 
  -3  30   3      283.05      318.73     57.24 o 
  -2  30   3        3.40      -23.48     36.15 o 
  -1  30   3       55.98       -4.58     35.72 o 
   0  30   3        0.20       -3.42     34.88 o 
   1  30   3        4.92      -17.46     35.64 o 
   2  30   3      132.32      130.42     33.00 o 
   3  30   3       11.43      -40.86     27.24 o 
   4  30   3      451.09      541.21     55.53 o 
  -4  31   3       13.12      -26.43     31.05 o 
  -3  31   3      164.98      146.25     33.16 o 
  -2  31   3       22.66       22.49     39.31 o 
  -1  31   3      448.36      440.32     52.62 o 
   0  31   3      383.50      437.83    117.83 o 
   1  31   3      466.74      398.04     52.14 o 
   2  31   3       60.19       59.49     43.01 o 
   3  31   3      163.01      180.12     62.96 o 
   4  31   3      113.67      141.68     44.87 o 
  -4  32   3       24.85       17.91     38.75 o 
  -3  32   3      156.60      149.68     34.29 o 
  -2  32   3       38.39       36.43     41.35 o 
  -1  32   3      429.25      345.66     49.20 o 
   0  32   3       21.77       20.15     43.83 o 
   1  32   3      190.76      218.09     45.07 o 
   2  32   3        3.10      -17.14     36.18 o 
   3  32   3       94.40       65.35     33.99 o 
   4  32   3       58.68       15.43     40.26 o 
  -4  33   3       95.59       40.53     45.12 o 
  -3  33   3       74.00       66.74     32.41 o 
  -2  33   3       36.21        2.78     39.91 o 
  -1  33   3        1.30      -19.92     38.58 o 
   0  33   3        0.35       -4.60     37.72 o 
   1  33   3        0.82       -4.34     41.46 o 
   2  33   3       94.28       49.63     42.51 o 
   3  33   3       91.25       47.71     33.10 o 
  -3  34   3      141.12      176.72     37.80 o 
  -2  34   3       26.07       55.08     44.34 o 
  -1  34   3       52.53       42.44     42.76 o 
   0  34   3       41.33      -17.00     37.96 o 
   1  34   3        4.17      -42.30     50.84 o 
   2  34   3        9.69       39.28     42.30 o 
   3  34   3       46.61       12.36     49.93 o 
  -3  35   3       12.17       15.52     42.42 o 
  -2  35   3       73.36       51.18     45.01 o 
  -1  35   3        9.88       -6.61     51.85 o 
   0  35   3       71.38       75.27     43.14 o 
   1  35   3      225.90      229.17     51.90 o 
   2  35   3       18.33       20.48     43.85 o 
   3  35   3       25.25       14.17     46.35 o 
  -2  36   3       14.61       69.33     86.58 o 
  -1  36   3      128.72      103.13     45.82 o 
   0  36   3       26.76        8.98     43.17 o 
   1  36   3      161.46      164.04     50.24 o 
   2  36   3       32.04       26.65     47.10 o 
  -2  37   3        5.11      -12.22     45.38 o 
  -1  37   3       18.24       76.59     48.40 o 
   0  37   3       92.66      -30.90     76.68 o 
   1  37   3        6.65       -9.61     45.02 o 
  -1  38   3       73.23      104.09     51.09 o 
   0  38   3        1.40        4.67     53.15 o 
  -8   0   4       27.68       18.93     75.59 o 
  -6   0   4      569.51      604.34     74.14 o 
  -4   0   4     6745.34     6547.25    138.16 o 
  -2   0   4     1587.16     1863.87     73.15 o 
   0   0   4       27.06        4.52     16.63 o 
   2   0   4     2416.61     2340.49     87.60 o 
   4   0   4     3397.03     3360.57    127.59 o 
   6   0   4       14.90       20.28     54.64 o 
  -8   1   4      101.70       27.92     51.80 o 
  -7   1   4       67.04      -34.52     41.63 o 
  -6   1   4       18.26       54.44     25.75 o 
  -5   1   4      296.52      282.45     28.90 o 
  -4   1   4     1508.41     1449.61     32.73 o 
  -3   1   4      104.34      133.09     12.08 o 
  -2   1   4      940.82      881.12     33.25 o 
  -1   1   4     1959.95     2026.85     54.82 o 
   0   1   4     2319.08     2221.66     94.24 o 
   1   1   4     1230.24     1377.12     41.20 o 
   2   1   4     1058.64     1186.40     40.79 o 
   3   1   4      902.26      913.21     39.53 o 
   4   1   4      539.89      632.79     40.75 o 
   5   1   4      215.36      201.07     38.42 o 
   6   1   4       79.65       68.14     40.10 o 
   7   1   4       94.16       52.77     49.07 o 
  -8   2   4        0.60      -67.12     48.47 o 
  -7   2   4       77.28        2.73     43.48 o 
  -6   2   4      526.07      638.63     39.90 o 
  -5   2   4      729.58      717.78     26.65 o 
  -4   2   4     1034.74     1085.54     28.20 o 
  -3   2   4       14.54       16.42     11.74 o 
  -2   2   4      113.26      141.51     21.05 o 
  -1   2   4     3872.38     4083.80    156.42 o 
   0   2   4      914.14      886.66     31.22 o 
   1   2   4      915.17     1086.05     54.08 o 
   2   2   4    10242.98    10510.84    259.18 o 
   3   2   4      346.27      383.41     56.32 o 
   4   2   4     2158.21     2167.79     68.59 o 
   5   2   4      650.06      718.81     52.08 o 
   6   2   4       81.96       56.75     42.10 o 
   7   2   4      175.03      124.24     48.00 o 
  -8   3   4       16.81      -26.75     54.48 o 
  -7   3   4      483.37      452.50     77.19 o 
  -6   3   4        1.23      -21.21     25.83 o 
  -5   3   4       18.18       25.49     19.36 o 
  -4   3   4     2046.38     2050.64     40.54 o 
  -3   3   4      847.55      883.83     51.60 o 
  -2   3   4     2245.78     2139.25     45.52 o 
  -1   3   4        2.38        2.14      9.64 o 
   0   3   4     1929.09     1788.85     47.79 o 
   1   3   4     5064.65     5084.07    108.93 o 
   2   3   4      868.37     1030.07     37.93 o 
   3   3   4       51.42       76.08     17.42 o 
   4   3   4      132.14      193.42     45.23 o 
   5   3   4       34.75       10.29     41.95 o 
   6   3   4      113.17      145.87     42.69 o 
   7   3   4       14.50      -65.88     52.31 o 
  -8   4   4       58.39       40.30     52.76 o 
  -7   4   4        0.73      -23.95     28.80 o 
  -6   4   4      362.37      513.25     37.74 o 
  -5   4   4      664.71      721.38     41.93 o 
  -4   4   4      174.78      204.20     16.87 o 
  -3   4   4     5379.97     5312.85     79.09 o 
  -2   4   4     4833.49     5224.24     91.56 o 
  -1   4   4     3019.91     3107.54     58.81 o 
   0   4   4     5439.74     5518.58     94.30 o 
   1   4   4       46.33       94.92     17.35 o 
   2   4   4     1050.79      931.65     83.34 o 
   3   4   4      216.25      199.00     17.43 o 
   4   4   4      817.37      835.94     36.19 o 
   5   4   4     1024.22      916.11     49.30 o 
   6   4   4        1.12      -32.84     35.01 o 
   7   4   4       30.86       68.03     46.19 o 
  -8   5   4        1.77      -26.48     52.82 o 
  -7   5   4       28.96       18.75     31.09 o 
  -6   5   4      451.80      475.26     36.29 o 
  -5   5   4     1343.89     1359.56     43.92 o 
  -4   5   4        5.31        2.51     10.79 o 
  -3   5   4     1038.57     1073.35     36.12 o 
  -2   5   4     6627.44     6454.29    124.42 o 
  -1   5   4       76.31       69.66     12.09 o 
   0   5   4      459.44      523.59     39.20 o 
   1   5   4     4387.09     4406.12    115.72 o 
   2   5   4      841.35      732.51     46.52 o 
   3   5   4     2442.53     2474.31     96.53 o 
   4   5   4        1.93       10.41     19.95 o 
   5   5   4       35.67       60.25     26.36 o 
   6   5   4      662.06      733.82     48.72 o 
   7   5   4        4.67       62.31     44.00 o 
  -8   6   4       76.29       60.69     55.10 o 
  -7   6   4      217.52      223.87     36.74 o 
  -6   6   4       15.64       19.61     26.94 o 
  -5   6   4      128.62      125.06     24.19 o 
  -4   6   4     1407.69     1375.59     33.89 o 
  -3   6   4      349.97      290.65     14.33 o 
  -2   6   4       42.57       47.41     12.09 o 
  -1   6   4     3206.46     3096.48     85.05 o 
   0   6   4      533.01      566.62     20.94 o 
   1   6   4     1928.46     1793.82     39.86 o 
   2   6   4     1417.42     1271.17     25.66 o 
   3   6   4      162.13      197.87     27.00 o 
   4   6   4       17.96        8.93     20.32 o 
   5   6   4      664.56      754.72     43.03 o 
   6   6   4        3.80       35.00     31.09 o 
   7   6   4      219.69      258.61     77.96 o 
  -7   7   4      102.36       78.46     30.85 o 
  -6   7   4       19.32       49.71     28.38 o 
  -5   7   4       33.06       60.31     23.21 o 
  -4   7   4      528.25      546.23     20.47 o 
  -3   7   4     1196.34     1256.92     60.61 o 
  -2   7   4     3746.47     3774.13    119.33 o 
  -1   7   4       27.81       29.24     11.69 o 
   0   7   4       69.37       63.51     12.25 o 
   1   7   4     3116.42     3154.51     88.11 o 
   2   7   4     1847.45     1881.96     32.60 o 
   3   7   4     2640.30     2610.90     70.33 o 
   4   7   4      213.52      205.60     26.11 o 
   5   7   4       29.71       34.75     25.68 o 
   6   7   4      390.01      411.04     40.60 o 
   7   7   4        9.25      -27.89     33.99 o 
  -7   8   4       46.59       46.48     31.38 o 
  -6   8   4      287.51      267.12     33.96 o 
  -5   8   4      337.55      378.24     30.86 o 
  -4   8   4      347.73      375.19     18.63 o 
  -3   8   4     1343.81     1239.66     29.70 o 
  -2   8   4     1422.63     1498.97     55.00 o 
  -1   8   4     3398.58     3300.30    132.89 o 
   0   8   4       40.64       80.79     11.28 o 
   1   8   4     3476.04     3245.62     78.20 o 
   2   8   4      224.93      283.93     15.13 o 
   3   8   4     1136.55     1116.44     36.66 o 
   4   8   4      372.73      346.85     33.42 o 
   5   8   4      196.00      144.79     29.50 o 
   6   8   4        5.97       29.90     31.76 o 
   7   8   4      109.19      132.31     38.99 o 
  -7   9   4        3.05       17.21     36.77 o 
  -6   9   4      160.25      206.77     45.79 o 
  -5   9   4     1344.08     1304.47     63.20 o 
  -4   9   4      200.35      214.58     17.02 o 
  -3   9   4      925.72      870.91     36.70 o 
  -2   9   4      377.48      461.44     18.60 o 
  -1   9   4     1526.08     1541.78     50.20 o 
   0   9   4     1251.38     1219.29     27.45 o 
   1   9   4       34.32       80.07     13.01 o 
   2   9   4      519.06      513.05     28.56 o 
   3   9   4     3574.78     3618.20    115.99 o 
   4   9   4      121.97      148.57     27.42 o 
   5   9   4      354.94      421.89     39.74 o 
   6   9   4       20.77        0.73     30.09 o 
   7   9   4      252.68      194.14     42.03 o 
  -7  10   4        9.18      -24.48     73.41 o 
  -6  10   4       41.65       45.04     27.61 o 
  -5  10   4      402.12      441.16     26.31 o 
  -4  10   4       78.86       62.25     14.06 o 
  -3  10   4     1735.95     1746.05     80.34 o 
  -2  10   4       92.89       94.89     12.88 o 
  -1  10   4     1137.58     1009.14     24.66 o 
   0  10   4      111.48      128.63     10.69 o 
   1  10   4     2765.41     2932.92     81.56 o 
   2  10   4      318.58      344.08     16.15 o 
   3  10   4     1054.88     1187.32     82.97 o 
   4  10   4       28.00       36.46     22.94 o 
   5  10   4        4.01      -16.74     24.73 o 
   6  10   4      301.09      285.75     39.58 o 
   7  10   4       36.35       17.18     37.60 o 
  -7  11   4        5.83       58.07     41.40 o 
  -6  11   4      236.51      304.68     35.39 o 
  -5  11   4      989.58      995.72     32.74 o 
  -4  11   4      270.26      288.02     18.40 o 
  -3  11   4     3012.15     3136.95     55.05 o 
  -2  11   4      792.13      761.10     26.44 o 
  -1  11   4      176.20      257.32     15.41 o 
   0  11   4       74.84       63.40      9.24 o 
   1  11   4    12039.72    11850.96    406.45 o 
   2  11   4      999.99     1044.70     27.83 o 
   3  11   4     3414.93     3316.94    116.03 o 
   4  11   4      422.37      381.55     47.46 o 
   5  11   4     1130.35     1130.10     46.36 o 
   6  11   4       91.79       88.25     34.25 o 
   7  11   4       11.19      -61.11     40.74 o 
  -7  12   4       94.33      106.88     41.38 o 
  -6  12   4      999.30      987.24    138.11 o 
  -5  12   4     1805.43     1641.39     42.26 o 
  -4  12   4       18.08        8.93     13.04 o 
  -3  12   4      999.51     1016.01     27.83 o 
  -2  12   4      197.09      205.17     16.08 o 
  -1  12   4     1520.98     1456.44     50.88 o 
   0  12   4      311.78      323.86     14.06 o 
   1  12   4     1965.27     1830.90     62.30 o 
   2  12   4     7406.23     7325.99    367.68 o 
   3  12   4       16.05       64.40     14.12 o 
   4  12   4      388.48      382.04     35.23 o 
   5  12   4        4.06       13.19     25.80 o 
   6  12   4      145.67      210.48     52.36 o 
   7  12   4      122.70       38.59     62.10 o 
  -7  13   4      131.55      181.68     46.38 o 
  -6  13   4      653.77      727.79     55.97 o 
  -5  13   4        9.10       12.33     21.92 o 
  -4  13   4       62.44       89.00     15.46 o 
  -3  13   4       48.26       67.66     13.80 o 
  -2  13   4     2334.64     2201.04     62.13 o 
  -1  13   4        4.40       25.51     10.92 o 
   0  13   4     1757.00     1632.41     56.99 o 
   1  13   4      165.43      203.37     13.49 o 
   2  13   4     1980.35     2050.04     85.73 o 
   3  13   4      711.66      669.04     23.23 o 
   4  13   4       89.65       73.31     27.67 o 
   5  13   4       30.84       27.81     26.98 o 
   6  13   4      762.05      744.27     48.93 o 
   7  13   4        2.87        4.99     36.91 o 
  -7  14   4        0.09       14.53     47.17 o 
  -6  14   4        3.83       -0.51     35.80 o 
  -5  14   4       26.75       -5.80     21.77 o 
  -4  14   4      722.31      674.72     23.36 o 
  -3  14   4     3000.11     2847.76     67.94 o 
  -2  14   4      128.93      160.07     15.53 o 
  -1  14   4     1272.80     1242.89     29.66 o 
   0  14   4      225.19      301.17     14.43 o 
   1  14   4      259.80      309.47     23.38 o 
   2  14   4     1362.91     1303.81     41.20 o 
   3  14   4       99.30      124.46     16.00 o 
   4  14   4        7.45       47.43     23.46 o 
   5  14   4       82.54      117.08     30.70 o 
   6  14   4        2.30       12.44     32.50 o 
  -7  15   4      281.74      334.77     82.70 o 
  -6  15   4       85.19       67.89     39.55 o 
  -5  15   4      154.68      149.89     26.87 o 
  -4  15   4       25.32       12.76     16.60 o 
  -3  15   4      109.42      120.51     16.31 o 
  -2  15   4     2603.00     2645.29     75.69 o 
  -1  15   4     1148.51     1111.19     27.67 o 
   0  15   4      107.16      118.77     11.75 o 
   1  15   4     1366.53     1318.54     54.61 o 
   2  15   4     1285.38     1199.83     41.75 o 
   3  15   4      650.09      657.47     26.42 o 
   4  15   4      637.01      703.88     46.14 o 
   5  15   4       71.34       32.80     28.92 o 
   6  15   4      268.67      211.60     72.51 o 
  -7  16   4       18.94       47.91     43.97 o 
  -6  16   4      611.63      791.90     61.65 o 
  -5  16   4       54.73       27.53     24.75 o 
  -4  16   4        8.19       -4.90     16.45 o 
  -3  16   4     2149.00     2112.02     49.06 o 
  -2  16   4      192.50      235.99     17.33 o 
  -1  16   4        1.26        5.33     12.01 o 
   0  16   4     2887.68     2998.56    115.48 o 
   1  16   4        7.71        7.88     11.46 o 
   2  16   4     1597.99     1562.40     32.23 o 
   3  16   4      886.16      805.63     29.10 o 
   4  16   4       79.86       84.16     21.70 o 
   5  16   4        5.86       -3.45     28.10 o 
   6  16   4       13.28       52.21     41.80 o 
  -7  17   4       48.73       45.55     45.04 o 
  -6  17   4      251.08      290.45     46.94 o 
  -5  17   4        0.11      -29.86     22.72 o 
  -4  17   4       10.69       10.68     20.03 o 
  -3  17   4      275.21      308.83     25.77 o 
  -2  17   4     2343.89     2222.19     50.42 o 
  -1  17   4     1846.83     1835.02     48.74 o 
   0  17   4     2871.75     2679.39     63.01 o 
   1  17   4      430.25      438.52     21.88 o 
   2  17   4      287.15      275.42     20.66 o 
   3  17   4       37.43       93.46     24.03 o 
   4  17   4      360.69      389.47     27.91 o 
   5  17   4       22.37      -15.06     39.53 o 
   6  17   4        8.18      -27.74     75.40 o 
  -7  18   4       49.51       22.80     48.50 o 
  -6  18   4      361.60      365.45     50.91 o 
  -5  18   4      112.77      123.58     34.59 o 
  -4  18   4     1091.86     1060.53     34.20 o 
  -3  18   4      260.75      322.28     27.53 o 
  -2  18   4       68.07       84.43     19.45 o 
  -1  18   4        1.16       -2.39     16.19 o 
   0  18   4      573.17      601.44     21.90 o 
   1  18   4      722.94      672.14     21.61 o 
   2  18   4       60.85       67.51     14.37 o 
   3  18   4      915.32      832.15     26.31 o 
   4  18   4     1382.93     1253.94     57.86 o 
   5  18   4        2.29      -46.41     35.25 o 
   6  18   4       26.12      -17.86     42.17 o 
  -7  19   4       54.12       45.67     48.43 o 
  -6  19   4       50.57       65.98     42.74 o 
  -5  19   4      101.47      139.13     30.02 o 
  -4  19   4     1008.89     1007.00     34.04 o 
  -3  19   4     1556.74     1418.77     43.53 o 
  -2  19   4      303.78      310.83     26.18 o 
  -1  19   4        0.92      -14.04     16.17 o 
   0  19   4      571.33      529.96     25.40 o 
   1  19   4       52.02      100.14     14.73 o 
   2  19   4      547.97      576.58     21.89 o 
   3  19   4      192.70      241.50     24.70 o 
   4  19   4        5.42       44.46     26.52 o 
   5  19   4       56.14       49.05     65.00 o 
   6  19   4       72.04       16.92     44.05 o 
  -6  20   4       13.70       14.95     40.12 o 
  -5  20   4       79.16       52.75     27.72 o 
  -4  20   4     1415.91     1390.26     41.68 o 
  -3  20   4      296.49      335.18     28.70 o 
  -2  20   4       50.98       38.99     19.84 o 
  -1  20   4        7.30      -13.52     16.51 o 
   0  20   4      416.91      425.13     27.18 o 
   1  20   4       55.25       69.75     14.74 o 
   2  20   4     2104.68     1994.60     39.24 o 
   3  20   4      421.81      466.38     28.70 o 
   4  20   4      973.69      993.19     43.91 o 
   5  20   4      198.65      155.14     43.33 o 
   6  20   4       88.75       53.42     47.65 o 
  -6  21   4      135.69      223.92     84.11 o 
  -5  21   4      196.69      264.03     47.23 o 
  -4  21   4      631.24      692.53     35.04 o 
  -3  21   4       21.96       48.22     21.03 o 
  -2  21   4      690.75      681.65     31.73 o 
  -1  21   4     1173.68     1072.85     36.70 o 
   0  21   4      550.30      540.52     49.83 o 
   1  21   4     1722.82     1717.70     34.90 o 
   2  21   4      529.87      542.33     27.60 o 
   3  21   4      174.33      203.11     29.33 o 
   4  21   4        6.69       25.60     28.81 o 
   5  21   4       39.22       36.92     40.49 o 
   6  21   4       16.85      -58.56     42.24 o 
  -6  22   4       14.82      -17.13     41.23 o 
  -5  22   4      228.42      233.07     32.90 o 
  -4  22   4        1.19      -11.47     20.08 o 
  -3  22   4      483.00      557.17     68.17 o 
  -2  22   4      195.09      213.11     27.48 o 
  -1  22   4      663.06      644.48     32.09 o 
   0  22   4       27.71       24.54     19.65 o 
   1  22   4      372.62      421.07     30.50 o 
   2  22   4      191.91      239.94     24.03 o 
   3  22   4      162.64      103.65     21.57 o 
   4  22   4        2.81       -5.12     27.15 o 
   5  22   4      165.45      158.51     45.07 o 
   6  22   4        7.33        8.47     51.85 o 
  -6  23   4       56.45      -18.31     42.00 o 
  -5  23   4       64.94       17.47     27.38 o 
  -4  23   4      494.23      537.06     31.73 o 
  -3  23   4       64.10       48.93     23.50 o 
  -2  23   4      692.68      672.91     34.98 o 
  -1  23   4       46.31       31.79     19.36 o 
   0  23   4       10.15        5.45     34.00 o 
   1  23   4      756.22      682.99     33.18 o 
   2  23   4      392.37      448.12     49.18 o 
   3  23   4       60.62       29.99     19.55 o 
   4  23   4        0.83       -6.63     27.76 o 
   5  23   4       31.82       17.68     41.17 o 
  -6  24   4        8.76      -24.06     41.36 o 
  -5  24   4        0.35       16.19     38.51 o 
  -4  24   4       11.93       10.49     21.15 o 
  -3  24   4      934.13      995.88     40.08 o 
  -2  24   4      147.24      170.33     25.88 o 
  -1  24   4      491.91      539.89     33.29 o 
   0  24   4      163.33      170.16     34.03 o 
   1  24   4       54.13       42.77     22.55 o 
   2  24   4      603.07      704.88     54.94 o 
   3  24   4      482.47      474.55     30.75 o 
   4  24   4      114.76      130.23     32.98 o 
   5  24   4      271.91      220.27     48.24 o 
  -6  25   4        4.13      -16.27     45.31 o 
  -5  25   4      103.21       75.21     31.34 o 
  -4  25   4       18.98       30.80     23.26 o 
  -3  25   4      143.91      131.83     28.34 o 
  -2  25   4      520.62      477.91     34.12 o 
  -1  25   4      148.46      206.35     36.69 o 
   0  25   4      295.87      264.91     40.07 o 
   1  25   4      273.39      309.23     40.74 o 
   2  25   4      347.17      386.66     44.54 o 
   3  25   4      485.57      541.49     72.15 o 
   4  25   4       99.66      129.20     33.75 o 
   5  25   4      100.10      154.25     47.23 o 
  -5  26   4       87.99      143.88     32.53 o 
  -4  26   4      335.43      342.18     39.65 o 
  -3  26   4        7.99      -28.71     24.60 o 
  -2  26   4      164.03      151.31     33.14 o 
  -1  26   4      997.45      960.39     70.30 o 
   0  26   4        2.25      -11.09     31.10 o 
   1  26   4      315.83      303.88     40.94 o 
   2  26   4      375.87      367.20     35.71 o 
   3  26   4        6.53       -7.55     25.22 o 
   4  26   4       53.18       23.80     55.20 o 
   5  26   4      101.73       37.05     55.89 o 
  -5  27   4      306.77      316.25     44.89 o 
  -4  27   4       12.03      -15.52     22.44 o 
  -3  27   4       62.57       25.44     25.99 o 
  -2  27   4      289.95      323.91     44.42 o 
  -1  27   4       81.70       92.48     33.86 o 
   0  27   4        8.39      -10.71     38.78 o 
   1  27   4      243.48      300.90     41.91 o 
   2  27   4       13.16       24.68     25.51 o 
   3  27   4      140.72      180.56     31.11 o 
   4  27   4       23.80        1.31     38.74 o 
   5  27   4      132.47        1.39     57.34 o 
  -5  28   4       59.82       24.78     30.75 o 
  -4  28   4      432.22      427.42     33.76 o 
  -3  28   4      232.69      286.99     55.59 o 
  -2  28   4      324.75      329.14     44.85 o 
  -1  28   4      850.65      856.50     52.91 o 
   0  28   4       38.13        2.02     32.89 o 
   1  28   4      112.88      136.24     38.66 o 
   2  28   4        1.94        3.77     26.14 o 
   3  28   4       12.55      -17.01     27.41 o 
   4  28   4      150.03      134.17     42.73 o 
  -5  29   4      185.75      177.55     39.27 o 
  -4  29   4       43.45       68.18     30.16 o 
  -3  29   4       17.61       29.76     34.12 o 
  -2  29   4      107.09      114.98     39.31 o 
  -1  29   4      463.70      508.35     51.78 o 
   0  29   4       30.59       15.38     33.83 o 
   1  29   4       71.90       26.44     34.86 o 
   2  29   4       15.31       23.16     35.96 o 
   3  29   4      125.94       87.10     32.60 o 
   4  29   4        4.87       -3.19     52.50 o 
  -4  30   4       29.43       -3.58     30.83 o 
  -3  30   4      202.73      258.96     54.65 o 
  -2  30   4        1.88      -20.11     35.07 o 
  -1  30   4       10.06      -13.40     35.39 o 
   0  30   4        1.68      -52.36     34.90 o 
   1  30   4      183.79      167.26     41.45 o 
   2  30   4      172.85      249.87     46.04 o 
   3  30   4       76.56       62.29     31.43 o 
   4  30   4        0.58      -16.10     51.42 o 
  -4  31   4       45.81       35.40     31.96 o 
  -3  31   4      167.94      126.55     48.86 o 
  -2  31   4      208.40      297.63     48.50 o 
  -1  31   4        7.03       51.89     46.95 o 
   0  31   4       28.12       42.31     38.37 o 
   1  31   4      114.73       48.04     40.56 o 
   2  31   4       55.56      106.47     43.57 o 
   3  31   4       44.15       59.36     31.41 o 
   4  31   4        4.45       -1.62     42.89 o 
  -4  32   4       17.91       32.88     34.47 o 
  -3  32   4        2.07      -58.63     39.08 o 
  -2  32   4      187.87      206.56     46.77 o 
  -1  32   4      158.78      125.90     47.92 o 
   0  32   4       19.20      -31.73     38.24 o 
   1  32   4        3.91        4.99     40.10 o 
   2  32   4      141.11      190.05     46.72 o 
   3  32   4        6.59      -21.84     36.51 o 
  -3  33   4       29.73       57.43     79.18 o 
  -2  33   4      123.31      196.07     46.89 o 
  -1  33   4        4.91       18.16     39.25 o 
   0  33   4       95.68       65.54     43.40 o 
   1  33   4      183.54      244.19     68.56 o 
   2  33   4       75.08      134.65     44.54 o 
   3  33   4       62.97       -8.04     37.81 o 
  -3  34   4      139.65      163.93     49.75 o 
  -2  34   4        9.85      -18.86     43.16 o 
  -1  34   4        8.04       11.41     41.52 o 
   0  34   4       84.56       66.16     51.40 o 
   1  34   4        8.10       15.58     43.16 o 
   2  34   4       80.26       52.00     43.33 o 
  -3  35   4       21.44      -23.80     43.41 o 
  -2  35   4      179.56      228.05     52.73 o 
  -1  35   4       31.27        8.92     43.35 o 
   0  35   4      146.97      139.13     49.29 o 
   1  35   4       19.48        8.09     44.73 o 
   2  35   4        0.73       15.89     48.73 o 
  -2  36   4       14.59      -27.13     43.34 o 
  -1  36   4        3.66      -27.73     44.14 o 
   0  36   4       19.54       68.57     48.59 o 
   1  36   4       36.44       35.53     45.74 o 
  -1  37   4       49.23       67.84     97.90 o 
   0  37   4       98.97      163.80     53.94 o 
  -7   0   5       22.15      -84.05     56.04 o 
  -5   0   5     1790.28     1705.03     93.44 o 
  -3   0   5     1998.41     1809.27     80.17 o 
  -1   0   5     5176.83     5370.18    165.80 o 
   1   0   5       46.37       24.17     25.62 o 
   3   0   5     1899.28     1864.50     84.62 o 
   5   0   5      176.55      136.74     54.99 o 
   7   0   5       32.75        1.59     67.09 o 
  -7   1   5       15.12      -37.54     40.33 o 
  -6   1   5      207.63      108.85     39.85 o 
  -5   1   5      699.66      757.55     33.48 o 
  -4   1   5        9.85        9.48     17.07 o 
  -3   1   5      390.38      415.03     32.19 o 
  -2   1   5      239.98      266.82     47.74 o 
  -1   1   5    10723.26    10563.36    212.10 o 
   0   1   5      193.34      316.36     49.90 o 
   1   1   5     3163.32     3221.63     79.20 o 
   2   1   5       20.54       45.78     20.69 o 
   3   1   5     1370.63     1376.18     51.15 o 
   4   1   5      295.50      272.70     36.72 o 
   5   1   5      578.60      628.30     52.66 o 
   6   1   5       13.75       32.43     40.88 o 
   7   1   5       75.29       40.35     51.02 o 
  -7   2   5       73.29       31.26     43.69 o 
  -6   2   5     1208.61     1023.11     57.78 o 
  -5   2   5     3602.37     3356.41     73.88 o 
  -4   2   5      397.73      412.27     20.98 o 
  -3   2   5     1837.92     1735.23     55.19 o 
  -2   2   5     1679.20     1807.26     43.25 o 
  -1   2   5     2075.46     2168.36     65.21 o 
   0   2   5       76.14       65.16     18.30 o 
   1   2   5      285.50      348.51     27.18 o 
   2   2   5     3924.15     3589.32     88.00 o 
   3   2   5     1262.59     1107.34     46.25 o 
   4   2   5      134.45       87.47     30.07 o 
   5   2   5     1208.55     1195.72     59.24 o 
   6   2   5       42.92       26.51     42.57 o 
   7   2   5        1.16      -18.06     43.92 o 
  -7   3   5       46.31        4.82     44.14 o 
  -6   3   5      122.87      154.49     43.08 o 
  -5   3   5        3.30       14.29     21.71 o 
  -4   3   5       15.28       11.20     17.70 o 
  -3   3   5       90.29      102.79     15.42 o 
  -2   3   5     1003.33      898.22     45.14 o 
  -1   3   5     1467.78     1495.92     55.78 o 
   0   3   5      388.24      437.98     27.24 o 
   1   3   5     4899.85     4798.70    107.60 o 
   2   3   5      524.83      508.81     32.15 o 
   3   3   5      759.98      706.44     45.67 o 
   4   3   5       73.76      133.10     34.08 o 
   5   3   5      123.89      137.95     37.76 o 
   6   3   5      358.39      377.73     51.39 o 
   7   3   5      158.67      126.44     52.71 o 
  -7   4   5        5.97      -65.84     43.89 o 
  -6   4   5       65.42       70.15     27.49 o 
  -5   4   5      634.44      594.59     38.25 o 
  -4   4   5      424.58      475.75     47.68 o 
  -3   4   5      939.97      933.05     27.32 o 
  -2   4   5     1330.83     1304.45     62.42 o 
  -1   4   5      529.93      487.25     27.58 o 
   0   4   5     3426.21     3312.27     79.26 o 
   1   4   5      236.35      290.21     26.38 o 
   2   4   5     1145.08     1096.30     41.95 o 
   3   4   5       31.94       70.45     20.89 o 
   4   4   5      184.30      194.22     34.25 o 
   5   4   5      313.14      344.65     45.51 o 
   6   4   5       80.01       94.27     43.90 o 
   7   4   5       33.60       -6.31     56.06 o 
  -7   5   5       53.59       77.45     50.87 o 
  -6   5   5      113.37      113.03     27.60 o 
  -5   5   5      752.26      774.50     39.61 o 
  -4   5   5      519.28      590.44     31.86 o 
  -3   5   5     1508.72     1455.33     30.98 o 
  -2   5   5     5693.02     5543.19    179.30 o 
  -1   5   5      192.31      141.18     21.95 o 
   0   5   5      569.60      752.60     46.56 o 
   1   5   5     3990.97     3958.44     92.60 o 
   2   5   5      476.12      602.77     49.51 o 
   3   5   5       49.08       67.99     19.62 o 
   4   5   5        8.81       36.78     32.29 o 
   5   5   5       24.30       33.69     34.15 o 
   6   5   5      425.59      506.51     56.41 o 
   7   5   5       18.19      -22.58     47.57 o 
  -7   6   5       79.76      124.99     83.34 o 
  -6   6   5      468.63      489.53     38.54 o 
  -5   6   5      539.51      539.65     34.20 o 
  -4   6   5       64.47       53.66     19.29 o 
  -3   6   5      780.93      791.46     29.31 o 
  -2   6   5      635.33      710.89     26.97 o 
  -1   6   5     1838.99     1903.91     44.09 o 
   0   6   5     1687.84     1578.04     41.47 o 
   1   6   5        0.27       -8.72     19.95 o 
   2   6   5     2048.22     1881.73     95.99 o 
   3   6   5       48.91       76.80     19.68 o 
   4   6   5        9.11        1.34     27.65 o 
   5   6   5      296.89      304.73     45.95 o 
   6   6   5        1.88      -54.34     36.23 o 
   7   6   5       60.12       39.35     66.78 o 
  -7   7   5      134.73      208.73     56.11 o 
  -6   7   5      133.15       99.29     30.07 o 
  -5   7   5       84.68       89.45     23.03 o 
  -4   7   5     2267.31     2201.31     46.08 o 
  -3   7   5     1461.21     1345.71     38.11 o 
  -2   7   5      494.77      472.82     23.22 o 
  -1   7   5      273.88      339.96     20.80 o 
   0   7   5     7815.62     7965.94    239.39 o 
   1   7   5     3162.09     3227.96     83.10 o 
   2   7   5      835.37      788.27     36.12 o 
   3   7   5      603.80      564.23     25.79 o 
   4   7   5      973.89      902.61     52.08 o 
   5   7   5       41.45       13.00     27.50 o 
   6   7   5       73.48       91.63     59.31 o 
   7   7   5        1.15       51.87     50.12 o 
  -7   8   5       35.89       38.35     36.81 o 
  -6   8   5       52.63       37.68     46.84 o 
  -5   8   5        0.25      -13.25     17.99 o 
  -4   8   5     1954.12     1843.77     41.91 o 
  -3   8   5      480.28      528.95     26.75 o 
  -2   8   5     3499.19     3291.80     65.90 o 
  -1   8   5      526.92      588.34     24.72 o 
   0   8   5    12886.45    13054.92    512.48 o 
   1   8   5       43.37       71.41     13.89 o 
   2   8   5     3478.00     3290.86     98.30 o 
   3   8   5      508.29      523.99     26.28 o 
   4   8   5      784.24      776.07     39.68 o 
   5   8   5       84.00       59.90     30.54 o 
   6   8   5        1.56       -5.97     31.23 o 
   7   8   5        0.08       18.29     49.99 o 
  -7   9   5        2.87      -11.34     31.44 o 
  -6   9   5      837.45      819.85     43.26 o 
  -5   9   5        3.86      -22.60     18.08 o 
  -4   9   5     1781.61     1735.76     38.92 o 
  -3   9   5       30.56       14.24     13.78 o 
  -2   9   5     1597.58     1409.85     78.93 o 
  -1   9   5      179.85      140.27     16.76 o 
   0   9   5     1141.20     1175.04     29.59 o 
   1   9   5     1289.13     1299.01     54.81 o 
   2   9   5       25.69       28.75     12.66 o 
   3   9   5      453.74      512.21     43.33 o 
   4   9   5     1597.78     1538.80     49.63 o 
   5   9   5      197.81      209.27     32.09 o 
   6   9   5      124.33      102.90     35.55 o 
  -7  10   5        4.93        2.59     37.23 o 
  -6  10   5       43.64       90.77     28.18 o 
  -5  10   5       33.82       35.76     19.43 o 
  -4  10   5     1163.73     1247.38     39.79 o 
  -3  10   5      291.26      317.43     20.63 o 
  -2  10   5      444.04      483.16     22.65 o 
  -1  10   5       34.43       27.19     12.12 o 
   0  10   5     3540.73     3406.78     95.72 o 
   1  10   5       82.44       99.34     15.05 o 
   2  10   5       22.77       15.21     12.38 o 
   3  10   5       30.34       23.11     13.94 o 
   4  10   5      927.74      961.58     88.61 o 
   5  10   5       72.90       73.52     29.74 o 
   6  10   5       82.71       33.65     32.19 o 
  -7  11   5      176.88      181.31     47.00 o 
  -6  11   5      556.92      560.95     56.66 o 
  -5  11   5       27.49       45.04     19.22 o 
  -4  11   5     3274.89     3188.04     59.88 o 
  -3  11   5      622.43      629.33     28.63 o 
  -2  11   5     2471.10     2410.24     46.84 o 
  -1  11   5      131.77      170.60     17.53 o 
   0  11   5      622.92      677.81     23.51 o 
   1  11   5      504.60      496.46     19.06 o 
   2  11   5      449.17      436.38     26.48 o 
   3  11   5      226.63      233.74     19.16 o 
   4  11   5     1750.79     1675.86     92.94 o 
   5  11   5        0.04      -12.58     47.86 o 
   6  11   5       20.04      -34.09     33.11 o 
  -7  12   5       44.11      -58.06     38.71 o 
  -6  12   5       20.43      -33.98     36.50 o 
  -5  12   5      438.21      395.85     27.49 o 
  -4  12   5       91.55      107.51     21.74 o 
  -3  12   5      957.20      899.49     25.01 o 
  -2  12   5       51.87       55.21     14.78 o 
  -1  12   5      900.96      913.12     27.09 o 
   0  12   5     1815.77     1771.20     64.16 o 
   1  12   5       21.69       42.26     11.90 o 
   2  12   5     2558.59     2469.66     79.95 o 
   3  12   5      238.51      281.57     30.87 o 
   4  12   5      231.05      327.57     31.12 o 
   5  12   5       79.91       79.88     28.18 o 
   6  12   5        8.88       -1.95     32.99 o 
  -7  13   5      344.14      396.13     67.56 o 
  -6  13   5        1.45      -69.25     57.00 o 
  -5  13   5       37.67       57.20     34.26 o 
  -4  13   5       11.28       -7.46     16.28 o 
  -3  13   5       23.52       23.36     15.47 o 
  -2  13   5       74.55       72.86     17.58 o 
  -1  13   5      386.98      445.60     21.36 o 
   0  13   5      470.56      528.23     22.81 o 
   1  13   5     1114.84     1100.34     46.22 o 
   2  13   5        7.84        8.04     13.40 o 
   3  13   5     1443.47     1356.09     37.10 o 
   4  13   5      190.50      230.03     50.83 o 
   5  13   5      278.97      303.72     44.43 o 
   6  13   5      166.25      196.98     39.88 o 
  -7  14   5        7.60      -21.80     43.77 o 
  -6  14   5      120.42       89.92     39.37 o 
  -5  14   5      892.74      759.47     63.63 o 
  -4  14   5      110.28       90.46     37.09 o 
  -3  14   5     1982.52     1906.58     58.99 o 
  -2  14   5      367.20      468.53     23.21 o 
  -1  14   5     1558.99     1524.33     42.55 o 
   0  14   5     2812.34     2646.79     42.75 o 
   1  14   5      601.02      596.30     20.43 o 
   2  14   5     1564.59     1512.11     39.82 o 
   3  14   5      180.12      218.99     23.07 o 
   4  14   5       65.42       65.30     25.89 o 
   5  14   5      344.09      377.30     52.87 o 
   6  14   5        1.92      -15.99     34.48 o 
  -7  15   5      161.71      174.76     47.53 o 
  -6  15   5       99.66      146.68     57.91 o 
  -5  15   5       86.80       58.35     24.42 o 
  -4  15   5     1196.95     1130.46     46.33 o 
  -3  15   5        0.19       15.36     15.39 o 
  -2  15   5      118.22      147.92     20.77 o 
  -1  15   5     2162.33     2176.73    105.87 o 
   0  15   5      282.55      307.24     20.58 o 
   1  15   5     3314.03     3155.60    108.18 o 
   2  15   5       17.27       25.57     14.63 o 
   3  15   5      587.50      649.62     51.26 o 
   4  15   5       51.35       40.40     26.75 o 
   5  15   5        1.93       40.86     27.27 o 
   6  15   5      251.30      245.88     39.61 o 
  -7  16   5       16.68       37.42     43.54 o 
  -6  16   5       31.81        5.77     36.75 o 
  -5  16   5     1044.33      968.77     41.74 o 
  -4  16   5      239.83      221.72     26.82 o 
  -3  16   5     2944.08     2773.69     54.11 o 
  -2  16   5      335.34      326.48     20.88 o 
  -1  16   5      471.98      553.66     24.43 o 
   0  16   5      106.41       98.78     15.74 o 
   1  16   5     1911.44     1895.74     39.59 o 
   2  16   5      301.05      308.08     19.83 o 
   3  16   5      830.46      774.35     29.79 o 
   4  16   5        0.34      -36.30     24.20 o 
   5  16   5      162.17      218.58     51.22 o 
   6  16   5        0.27        3.37     55.91 o 
  -7  17   5       42.52       89.04     47.32 o 
  -6  17   5       55.05       85.11     44.36 o 
  -5  17   5      942.37      911.47     41.20 o 
  -4  17   5     1562.31     1416.67     45.26 o 
  -3  17   5      316.94      349.30     35.37 o 
  -2  17   5      713.17      706.10     26.11 o 
  -1  17   5     1283.30     1255.08     48.86 o 
   0  17   5     1090.84     1051.15     39.18 o 
   1  17   5     3828.43     3648.98     70.12 o 
   2  17   5       26.29        3.90     14.55 o 
   3  17   5       25.61       44.86     16.92 o 
   4  17   5        1.31       -9.00     24.36 o 
   5  17   5       41.53       13.68     37.68 o 
   6  17   5        1.49      -51.48     45.57 o 
  -6  18   5       26.13       -1.86     37.22 o 
  -5  18   5      177.49      186.62     33.32 o 
  -4  18   5       83.94       69.93     24.69 o 
  -3  18   5      107.80      104.53     23.49 o 
  -2  18   5        1.70       15.92     19.02 o 
  -1  18   5     1266.55     1272.71     34.90 o 
   0  18   5       73.96       85.28     16.22 o 
   1  18   5      382.44      473.42     31.65 o 
   2  18   5       18.46        5.39     15.48 o 
   3  18   5     1878.81     1687.24     61.83 o 
   4  18   5      202.28      255.58     40.38 o 
   5  18   5       52.16       19.03     39.19 o 
   6  18   5       60.00      -39.52     42.45 o 
  -6  19   5       96.57       97.17     42.24 o 
  -5  19   5        3.35      -28.02     30.90 o 
  -4  19   5      138.78      112.46     27.98 o 
  -3  19   5     1723.23     1540.22     68.81 o 
  -2  19   5      117.24      145.72     23.07 o 
  -1  19   5     2029.73     2040.68     52.44 o 
   0  19   5       54.78       47.50     15.95 o 
   1  19   5       20.57       19.94     14.31 o 
   2  19   5      540.37      581.60     30.67 o 
   3  19   5      530.60      628.92     27.01 o 
   4  19   5        8.18      -43.62     29.80 o 
   5  19   5       42.06       64.91     58.32 o 
   6  19   5        6.59      -18.37     45.05 o 
  -6  20   5        5.11       -8.68     40.55 o 
  -5  20   5      584.53      764.89     64.40 o 
  -4  20   5        5.74      -29.45     23.56 o 
  -3  20   5      869.21      795.69     36.27 o 
  -2  20   5      467.03      473.03     31.73 o 
  -1  20   5     1137.24     1013.86     37.27 o 
   0  20   5        2.46       -1.29     18.07 o 
   1  20   5        0.22       13.77     16.97 o 
   2  20   5      442.75      493.36     28.22 o 
   3  20   5      499.20      540.47     33.61 o 
   4  20   5      114.98      120.47     80.45 o 
   5  20   5      147.12       67.75     41.25 o 
  -6  21   5       19.17       69.40     42.28 o 
  -5  21   5        2.65       36.54     28.96 o 
  -4  21   5       11.86       12.86     24.67 o 
  -3  21   5      124.93      161.55     26.36 o 
  -2  21   5     1934.90     1803.96     51.28 o 
  -1  21   5      882.10      875.85     36.20 o 
   0  21   5        3.04       -9.79     19.39 o 
   1  21   5      905.88      905.77     31.15 o 
   2  21   5      110.58      157.40     26.08 o 
   3  21   5      165.99      181.75     24.83 o 
   4  21   5       38.08       16.58     60.94 o 
   5  21   5       33.85       40.21     43.51 o 
  -6  22   5      413.93      488.95     58.25 o 
  -5  22   5      369.84      397.87     38.17 o 
  -4  22   5        1.04      -18.54     24.25 o 
  -3  22   5       47.91       68.82     25.16 o 
  -2  22   5       38.78       55.35     18.57 o 
  -1  22   5      152.97      178.77     24.97 o 
   0  22   5      592.39      546.49     33.15 o 
   1  22   5      242.11      296.03     27.71 o 
   2  22   5     1294.04     1204.82     36.84 o 
   3  22   5      147.49      139.60     23.52 o 
   4  22   5       22.59       -4.74     31.00 o 
   5  22   5       36.93      -31.16     48.27 o 
  -6  23   5       25.87      -11.36     92.22 o 
  -5  23   5        0.18       -3.91     28.03 o 
  -4  23   5      156.75      171.25     30.14 o 
  -3  23   5        1.87      -19.68     21.10 o 
  -2  23   5     1274.43     1241.55     44.25 o 
  -1  23   5      147.21      196.80     26.30 o 
   0  23   5      182.35      171.30     26.30 o 
   1  23   5      572.46      655.73     56.40 o 
   2  23   5       85.87       79.04     25.44 o 
   3  23   5       61.53       49.74     23.17 o 
   4  23   5        2.77      -45.40     30.26 o 
   5  23   5        7.01      -29.69     43.39 o 
  -5  24   5        9.84      -35.44     26.22 o 
  -4  24   5        6.17       -3.04     24.78 o 
  -3  24   5      320.11      343.95     32.76 o 
  -2  24   5       13.88       23.46     22.43 o 
  -1  24   5        0.89      -31.24     21.55 o 
   0  24   5      931.23      853.77     49.69 o 
   1  24   5       24.59       -8.45     29.83 o 
   2  24   5     1083.38     1094.28     66.01 o 
   3  24   5        1.42       -0.30     25.04 o 
   4  24   5       12.60       53.28     33.09 o 
   5  24   5        7.84      -21.07     44.62 o 
  -5  25   5       11.01       36.00     37.73 o 
  -4  25   5      337.56      403.31     36.37 o 
  -3  25   5      206.77      220.63     30.59 o 
  -2  25   5      825.66      760.00     38.04 o 
  -1  25   5      127.69       78.64     32.40 o 
   0  25   5      582.06      543.05     47.12 o 
   1  25   5       10.68      -14.61     30.02 o 
   2  25   5      226.72      218.30     70.92 o 
   3  25   5       43.28       53.42     26.98 o 
   4  25   5      133.18      134.48     43.57 o 
   5  25   5       40.10       19.82     62.38 o 
  -5  26   5        4.39       -9.51     29.91 o 
  -4  26   5       76.83       57.23     40.23 o 
  -3  26   5       17.11       20.34     25.79 o 
  -2  26   5       15.65      -15.10     30.72 o 
  -1  26   5      187.41      229.41     39.24 o 
   0  26   5      304.66      403.28     92.80 o 
   1  26   5      181.14      188.92     37.60 o 
   2  26   5       97.76       95.25     36.36 o 
   3  26   5      173.83      149.54     31.36 o 
   4  26   5        0.98      -54.68     36.45 o 
  -5  27   5       25.75      -20.31     30.42 o 
  -4  27   5      188.36      257.77     35.03 o 
  -3  27   5      177.57      182.83     30.81 o 
  -2  27   5       14.77      -10.47     31.96 o 
  -1  27   5       82.45       77.63     34.68 o 
   0  27   5      678.88      713.53     67.78 o 
   1  27   5        0.52      -35.32     31.95 o 
   2  27   5       96.51       78.79     36.60 o 
   3  27   5        0.06      -27.21     27.13 o 
   4  27   5       88.59      137.13     46.16 o 
  -5  28   5        0.93      -17.30     29.92 o 
  -4  28   5       74.82       47.51     26.73 o 
  -3  28   5      160.34      193.26     31.36 o 
  -2  28   5       61.14       53.64     35.65 o 
  -1  28   5      110.50      120.62     36.94 o 
   0  28   5      724.13      860.35     59.85 o 
   1  28   5        0.15       -0.54     31.85 o 
   2  28   5       23.37       22.69     36.97 o 
   3  28   5       46.37       82.32     30.99 o 
   4  28   5       82.62      112.58     46.57 o 
  -4  29   5       77.57       81.80     27.68 o 
  -3  29   5       83.34      105.69     41.28 o 
  -2  29   5       76.56       55.48     46.62 o 
  -1  29   5        9.70       -5.13     35.57 o 
   0  29   5       32.65       27.48     35.61 o 
   1  29   5       20.37       16.40     32.99 o 
   2  29   5        0.31      -41.88     33.67 o 
   3  29   5       98.79       92.13     66.73 o 
   4  29   5      178.30      122.20     47.97 o 
  -4  30   5       30.85       -4.21     29.64 o 
  -3  30   5       91.03       77.39     39.96 o 
  -2  30   5       30.47       -4.76     37.94 o 
  -1  30   5       84.42        5.01     37.01 o 
   0  30   5      228.52      295.05     76.04 o 
   1  30   5        0.90      -27.83     35.06 o 
   2  30   5        2.01      -52.11     34.74 o 
   3  30   5        1.18       25.63     40.70 o 
  -4  31   5      197.10      237.81     38.67 o 
  -3  31   5       26.55       36.50     40.65 o 
  -2  31   5        0.69      -34.25     36.96 o 
  -1  31   5       20.37      -30.20     39.19 o 
   0  31   5        0.21      -47.41     64.52 o 
   1  31   5      490.14      401.59     96.34 o 
   2  31   5        0.59      -52.12     38.81 o 
   3  31   5      139.42      126.75     45.17 o 
  -3  32   5      332.32      291.97     94.53 o 
  -2  32   5        0.95       11.46     41.36 o 
  -1  32   5      140.93       58.62     42.48 o 
   0  32   5       23.81       32.70     40.69 o 
   1  32   5       98.66       97.01     44.45 o 
   2  32   5        3.92       34.17     42.63 o 
   3  32   5       49.99       42.52     44.60 o 
  -3  33   5        0.25       40.46     43.41 o 
  -2  33   5       34.61        4.12     40.19 o 
  -1  33   5        2.33        3.55     40.24 o 
   0  33   5       16.89      -48.65    100.75 o 
   1  33   5      234.64      264.91     52.47 o 
   2  33   5        1.00      -52.41     40.63 o 
  -2  34   5       26.66       50.34     44.93 o 
  -1  34   5      102.52      152.54     49.65 o 
   0  34   5        7.20      -48.47     39.04 o 
   1  34   5        1.50      -31.24     40.98 o 
   2  34   5       16.18      -17.12     42.81 o 
  -2  35   5        0.06      -34.73     42.83 o 
  -1  35   5       31.08       17.79     44.91 o 
   0  35   5      116.13      121.79     62.55 o 
   1  35   5      104.84      160.84     49.51 o 
   0  36   5       10.16      -36.19     56.68 o 
  -6   0   6      373.69      319.05     67.93 o 
  -4   0   6      659.03      686.46     34.78 o 
  -2   0   6      826.02      760.43     56.04 o 
   0   0   6     5985.16     5988.98    187.04 o 
   2   0   6      259.85      325.59     45.28 o 
   4   0   6      323.72      454.23     61.58 o 
   6   0   6       56.26       51.18     61.28 o 
  -7   1   6       11.68      -63.26     42.17 o 
  -6   1   6      191.89      267.23     48.48 o 
  -5   1   6      438.16      497.50    111.15 o 
  -4   1   6     2428.41     2354.44     73.84 o 
  -3   1   6      423.60      460.61     52.94 o 
  -2   1   6        8.88        4.26     19.65 o 
  -1   1   6        0.97      -18.76     17.99 o 
   0   1   6      159.49      243.48     30.47 o 
   1   1   6      377.44      381.90     31.76 o 
   2   1   6     1457.07     1381.75     50.42 o 
   3   1   6        2.16       33.82     30.66 o 
   4   1   6     2223.58     2133.74     73.29 o 
   5   1   6        0.47      -36.33     36.69 o 
   6   1   6        3.23      -59.32     39.55 o 
  -7   2   6       17.84      -47.75     43.67 o 
  -6   2   6      181.08      193.30     54.60 o 
  -5   2   6       30.25       62.24     35.57 o 
  -4   2   6      186.77      232.42     24.60 o 
  -3   2   6      195.39      193.71     28.17 o 
  -2   2   6      429.11      445.77     32.99 o 
  -1   2   6        5.55       -2.47     19.40 o 
   0   2   6     4748.41     4590.78    177.20 o 
   1   2   6      353.15      476.49     34.73 o 
   2   2   6      625.50      615.79     37.09 o 
   3   2   6      765.81      765.95     42.61 o 
   4   2   6        2.83       26.41     43.52 o 
   5   2   6        4.94       29.70     35.50 o 
   6   2   6       79.20      119.69     46.71 o 
  -7   3   6       53.10       10.53     75.50 o 
  -6   3   6       19.72       51.31     57.16 o 
  -5   3   6      839.18      840.54     48.92 o 
  -4   3   6      564.48      633.74     48.66 o 
  -3   3   6     1034.03      884.57     60.77 o 
  -2   3   6     1743.92     1667.02     53.73 o 
  -1   3   6      197.58      268.54     27.46 o 
   0   3   6       73.94      128.52     23.01 o 
   1   3   6     2077.76     1915.85     59.27 o 
   2   3   6      580.92      618.79     48.50 o 
   3   3   6      201.41      223.85     33.06 o 
   4   3   6      436.04      491.17     46.71 o 
   5   3   6      187.91      225.18     44.20 o 
   6   3   6      105.63       95.75     45.83 o 
  -7   4   6       34.31       10.44     45.35 o 
  -6   4   6      100.21      185.07     42.06 o 
  -5   4   6      422.22      473.02     33.74 o 
  -4   4   6      676.13      726.37     32.37 o 
  -3   4   6     2182.46     1971.29    140.87 o 
  -2   4   6      863.01      780.48     43.44 o 
  -1   4   6     3706.38     3852.70     93.60 o 
   0   4   6     1904.52     1665.47     58.51 o 
   1   4   6     3629.57     3470.11     87.50 o 
   2   4   6     1191.31     1255.61     50.02 o 
   3   4   6       21.29       -4.16     20.39 o 
   4   4   6       40.28       50.27     32.48 o 
   5   4   6       15.88       42.18     38.82 o 
   6   4   6      268.96      245.62     50.38 o 
  -7   5   6      407.83      533.11     63.36 o 
  -6   5   6       13.69        9.45    100.15 o 
  -5   5   6       60.77       32.86     23.78 o 
  -4   5   6       74.46       29.31     26.10 o 
  -3   5   6      931.40      902.31     41.48 o 
  -2   5   6     1163.92     1059.16     44.00 o 
  -1   5   6     1749.40     1654.87     89.37 o 
   0   5   6     2435.94     2521.01     71.78 o 
   1   5   6     1244.51     1382.61     59.13 o 
   2   5   6     1433.08     1291.65     55.93 o 
   3   5   6      190.66      217.29     25.58 o 
   4   5   6      163.36      179.09     36.14 o 
   5   5   6      437.07      492.18    173.86 o 
   6   5   6       14.11       67.86     47.28 o 
  -7   6   6        9.29       17.71     49.45 o 
  -6   6   6      251.37      196.69     42.70 o 
  -5   6   6       50.36       68.19     24.63 o 
  -4   6   6      135.65       99.03     29.95 o 
  -3   6   6      835.87      788.76     39.87 o 
  -2   6   6     1087.94      991.33     41.57 o 
  -1   6   6      139.45      117.90     18.47 o 
   0   6   6      654.20      662.64     34.85 o 
   1   6   6      610.28      591.43     34.75 o 
   2   6   6      455.92      445.03     36.00 o 
   3   6   6     1414.90     1448.54     45.14 o 
   4   6   6       18.87       27.08     30.67 o 
   5   6   6      488.86      668.96    104.33 o 
   6   6   6        0.28      -27.17     43.27 o 
  -7   7   6       35.24       64.40     47.49 o 
  -6   7   6        4.64       -4.78     27.16 o 
  -5   7   6      289.58      330.90     32.06 o 
  -4   7   6        2.74      -21.89     30.80 o 
  -3   7   6      444.81      454.84     24.45 o 
  -2   7   6      625.25      591.08     29.87 o 
  -1   7   6     4602.10     4293.14    152.70 o 
   0   7   6       89.25      101.91     19.29 o 
   1   7   6     1406.53     1400.07     63.88 o 
   2   7   6      683.86      600.73     29.65 o 
   3   7   6      309.43      418.05     31.27 o 
   4   7   6       17.79       22.37     34.75 o 
   5   7   6       93.70       96.41     41.16 o 
   6   7   6        8.40       30.95     42.47 o 
  -7   8   6        7.20        1.29     45.69 o 
  -6   8   6       35.87       31.56     29.05 o 
  -5   8   6     1728.33     1701.89     44.07 o 
  -4   8   6      363.42      283.64     33.40 o 
  -3   8   6      616.96      590.57     29.08 o 
  -2   8   6       63.93       51.87     19.53 o 
  -1   8   6       62.43       73.23     18.05 o 
   0   8   6      364.17      427.84     33.14 o 
   1   8   6       45.40       67.57     16.23 o 
   2   8   6      124.57      135.77     22.18 o 
   3   8   6     1953.56     1937.91     52.99 o 
   4   8   6       38.19       15.91     32.20 o 
   5   8   6      259.59      190.96     43.74 o 
   6   8   6       36.79      -27.55     55.05 o 
  -7   9   6        1.37      -75.88     59.88 o 
  -6   9   6        0.63      -12.60     27.84 o 
  -5   9   6      120.00      101.18     21.88 o 
  -4   9   6      223.48      188.89     30.43 o 
  -3   9   6      435.86      525.28     30.27 o 
  -2   9   6      656.62      730.67     40.86 o 
  -1   9   6     1949.11     1838.04     46.93 o 
   0   9   6        9.79        1.18     17.03 o 
   1   9   6      842.16      805.50     27.38 o 
   2   9   6       85.95       95.43     20.84 o 
   3   9   6      152.58      201.20     25.77 o 
   4   9   6       89.06       60.91     34.14 o 
   5   9   6      197.59      230.34     44.22 o 
   6   9   6       39.80       48.12     44.46 o 
  -7  10   6        5.37      -69.30     71.94 o 
  -6  10   6       59.15       75.96     30.83 o 
  -5  10   6      191.63      205.52     22.05 o 
  -4  10   6     1097.58     1024.52     32.81 o 
  -3  10   6      206.84      264.98     22.23 o 
  -2  10   6       19.28        1.53     16.64 o 
  -1  10   6       13.24       30.72     15.40 o 
   0  10   6        7.82      -21.69     16.63 o 
   1  10   6      170.84      170.67     18.64 o 
   2  10   6        9.81       16.78     16.08 o 
   3  10   6     1577.95     1461.44     75.80 o 
   4  10   6        1.72       -0.82     32.97 o 
   5  10   6      472.77      504.63     74.76 o 
   6  10   6        0.23      -19.04     46.19 o 
  -7  11   6        8.88       18.84     70.98 o 
  -6  11   6        9.31      -25.28     36.43 o 
  -5  11   6       56.70       74.25     19.64 o 
  -4  11   6        5.10       -5.19     18.00 o 
  -3  11   6     2324.07     2106.65     46.36 o 
  -2  11   6      151.56      195.03     19.99 o 
  -1  11   6     2937.50     2800.81     53.41 o 
   0  11   6      216.78      228.22     19.34 o 
   1  11   6     1433.88     1464.86     58.51 o 
   2  11   6      241.48      266.49     21.80 o 
   3  11   6       20.47       76.75     25.09 o 
   4  11   6        1.87       15.48     27.38 o 
   5  11   6        0.49       54.68     38.24 o 
   6  11   6        0.93       -1.80     46.72 o 
  -7  12   6       18.13       50.34     45.27 o 
  -6  12   6      337.22      314.66     46.67 o 
  -5  12   6     1122.70     1064.39     44.37 o 
  -4  12   6       12.14      -16.52     18.02 o 
  -3  12   6      554.44      596.61     27.99 o 
  -2  12   6     1733.95     1740.60     42.98 o 
  -1  12   6      255.12      300.32     20.96 o 
   0  12   6      175.08      201.36     19.08 o 
   1  12   6      535.03      563.25     25.22 o 
   2  12   6     3903.81     3860.26    155.78 o 
   3  12   6     1634.76     1569.67     44.08 o 
   4  12   6      135.05       54.90     27.46 o 
   5  12   6      149.82      192.43     42.47 o 
   6  12   6      120.24      195.01     51.70 o 
  -7  13   6       23.28       -2.09     61.63 o 
  -6  13   6       51.63       59.05     39.19 o 
  -5  13   6        2.07      -13.14     20.21 o 
  -4  13   6      171.43      150.08     21.64 o 
  -3  13   6       96.27      105.32     24.57 o 
  -2  13   6     1784.35     1716.33     78.11 o 
  -1  13   6      455.93      489.73     24.87 o 
   0  13   6      354.09      343.88     22.41 o 
   1  13   6      771.90      774.75     27.48 o 
   2  13   6     1628.56     1624.67     35.21 o 
   3  13   6        7.19       19.25     17.11 o 
   4  13   6       22.90        4.00     26.31 o 
   5  13   6       94.67      116.71     32.87 o 
   6  13   6       81.90      127.02     49.57 o 
  -7  14   6      105.96      174.18     48.74 o 
  -6  14   6      307.47      242.44     46.51 o 
  -5  14   6        3.85      -17.70     20.45 o 
  -4  14   6       10.52      -15.02     17.83 o 
  -3  14   6      501.28      559.24     43.86 o 
  -2  14   6     1185.10     1117.66     32.83 o 
  -1  14   6      246.15      267.36     21.23 o 
   0  14   6      974.08      868.46     48.26 o 
   1  14   6     1476.21     1393.84     40.83 o 
   2  14   6        9.47       22.43     15.44 o 
   3  14   6        3.52       25.43     17.63 o 
   4  14   6      190.00      196.90     47.79 o 
   5  14   6       10.72       39.00     51.33 o 
   6  14   6       53.19       86.27     38.82 o 
  -6  15   6       47.70       91.58     42.37 o 
  -5  15   6       78.60       66.06     22.57 o 
  -4  15   6       83.01       93.00     37.36 o 
  -3  15   6      534.53      563.52     30.32 o 
  -2  15   6     2192.21     2050.01     98.54 o 
  -1  15   6       94.85       79.94     20.98 o 
   0  15   6       48.74       60.34     17.55 o 
   1  15   6       84.46       78.04     16.10 o 
   2  15   6     1239.86     1113.26     45.17 o 
   3  15   6     1894.13     1725.69     38.71 o 
   4  15   6       79.66      164.41     52.61 o 
   5  15   6        1.91        1.92     32.61 o 
   6  15   6      151.11      141.36     42.57 o 
  -6  16   6       79.90       74.18     44.28 o 
  -5  16   6      134.16      139.55     29.39 o 
  -4  16   6      193.55      211.17     28.64 o 
  -3  16   6        0.32       -4.52     21.99 o 
  -2  16   6      526.23      619.16     27.56 o 
  -1  16   6       55.63       45.85     17.34 o 
   0  16   6      318.45      361.53     23.35 o 
   1  16   6      217.96      237.76     18.75 o 
   2  16   6     1713.50     1593.24     47.80 o 
   3  16   6       10.32       -6.69     17.06 o 
   4  16   6      168.08      200.55     32.24 o 
   5  16   6       12.07      -28.34     29.23 o 
  -6  17   6      143.22      132.35     44.39 o 
  -5  17   6       53.36       23.43     28.88 o 
  -4  17   6      463.68      550.75     36.29 o 
  -3  17   6      792.34      673.14     34.26 o 
  -2  17   6       89.68      107.13     23.21 o 
  -1  17   6       72.41       59.29     17.94 o 
   0  17   6       50.36       65.35     17.27 o 
   1  17   6       31.47       41.47     15.21 o 
   2  17   6       49.35       45.14     17.26 o 
   3  17   6      292.34      304.02     35.05 o 
   4  17   6     1145.14     1064.21     69.05 o 
   5  17   6       22.53       18.51     56.61 o 
  -6  18   6      109.52      148.40     43.95 o 
  -5  18   6        0.11       21.42     25.42 o 
  -4  18   6       21.99       17.48     25.01 o 
  -3  18   6       62.97       36.34     23.06 o 
  -2  18   6     1801.03     1763.66     54.66 o 
  -1  18   6       28.14       21.72     16.95 o 
   0  18   6     1360.67     1269.01     39.02 o 
   1  18   6      666.23      670.01     40.76 o 
   2  18   6      236.56      212.70     30.19 o 
   3  18   6       41.41       24.80     18.89 o 
   4  18   6       70.62      122.09     31.31 o 
   5  18   6        8.84       -5.29     41.30 o 
  -6  19   6      357.21      414.96     66.77 o 
  -5  19   6       38.87        7.69     32.16 o 
  -4  19   6      205.01      218.13     28.30 o 
  -3  19   6      357.83      361.90     32.25 o 
  -2  19   6       14.68       36.97     22.97 o 
  -1  19   6      735.34      685.11     33.61 o 
   0  19   6       36.79       54.39     17.91 o 
   1  19   6      410.99      409.77     26.79 o 
   2  19   6     1164.31     1102.14     42.80 o 
   3  19   6      127.10      108.57     19.98 o 
   4  19   6      641.20      668.56     58.59 o 
   5  19   6       26.76       -2.21     41.54 o 
  -6  20   6       24.53       87.57     57.38 o 
  -5  20   6       92.33       89.98     44.30 o 
  -4  20   6      203.24      200.92     30.28 o 
  -3  20   6      128.27      148.95     31.82 o 
  -2  20   6     2002.96     1841.86     53.19 o 
  -1  20   6       56.52       64.97     22.17 o 
   0  20   6     1160.84     1104.74     40.18 o 
   1  20   6      520.78      582.65     38.14 o 
   2  20   6       20.83       10.82     16.71 o 
   3  20   6      164.82      145.86     24.91 o 
   4  20   6       32.13       87.71     61.44 o 
   5  20   6       11.33      -65.23     43.48 o 
  -6  21   6        2.08      -42.19     41.23 o 
  -5  21   6      108.56      126.34     34.43 o 
  -4  21   6      512.27      528.57     69.39 o 
  -3  21   6      347.80      400.78     33.75 o 
  -2  21   6       85.36       94.45     25.61 o 
  -1  21   6      360.18      328.10     34.63 o 
   0  21   6        0.59       -3.32     21.00 o 
   1  21   6     1089.41     1051.01     41.23 o 
   2  21   6      107.82      125.38     20.25 o 
   3  21   6      108.29       95.22     24.02 o 
   4  21   6      320.37      354.52     48.96 o 
   5  21   6       70.65       46.86     45.99 o 
  -5  22   6       73.68       68.37     31.31 o 
  -4  22   6       36.58       49.46     27.77 o 
  -3  22   6       42.35       12.43     23.91 o 
  -2  22   6       11.56       17.92     24.14 o 
  -1  22   6      192.73      177.93     26.81 o 
   0  22   6        7.88        1.96     22.00 o 
   1  22   6      787.44      806.03     43.92 o 
   2  22   6      248.44      252.33     46.58 o 
   3  22   6       15.64       32.68     22.58 o 
   4  22   6        0.06      -20.84     40.08 o 
   5  22   6        3.96      -33.65     44.75 o 
  -5  23   6      106.25       75.27     33.09 o 
  -4  23   6        5.28       14.18     33.03 o 
  -3  23   6      277.53      343.21     34.35 o 
  -2  23   6       51.23       43.88     24.93 o 
  -1  23   6      253.94      198.37     32.71 o 
   0  23   6      464.28      487.54     35.70 o 
   1  23   6      304.06      388.55     88.64 o 
   2  23   6      139.35      153.90     35.14 o 
   3  23   6      153.30      144.19     39.23 o 
   4  23   6        1.77      -57.13     39.23 o 
  -5  24   6       36.32       -0.48     31.85 o 
  -4  24   6       99.76      128.31     37.34 o 
  -3  24   6      192.26      146.11     30.97 o 
  -2  24   6      496.19      560.60     36.91 o 
  -1  24   6      195.50      189.42     28.92 o 
   0  24   6      569.21      577.30     48.92 o 
   1  24   6      523.43      617.60     51.04 o 
   2  24   6       22.27       38.46     33.96 o 
   3  24   6        4.31       24.85     28.40 o 
   4  24   6        4.67       44.64     55.07 o 
  -5  25   6        1.86       -7.28     30.70 o 
  -4  25   6      141.31      122.81     31.07 o 
  -3  25   6      296.48      284.08     48.92 o 
  -2  25   6      128.02       68.13     27.37 o 
  -1  25   6     1021.65      942.51     54.67 o 
   0  25   6      168.07      199.30     39.76 o 
   1  25   6      112.66      127.84     37.25 o 
   2  25   6       94.55      141.83     38.00 o 
   3  25   6       10.72       25.98     35.12 o 
   4  25   6       15.66        3.51     55.75 o 
  -5  26   6      239.24      180.88     38.99 o 
  -4  26   6      100.45      128.51     33.65 o 
  -3  26   6        8.14      -27.42     23.33 o 
  -2  26   6       54.72       73.82     28.14 o 
  -1  26   6       23.64       22.14     35.95 o 
   0  26   6      158.62      175.13     40.89 o 
   1  26   6       14.97       38.88     49.81 o 
   2  26   6       83.90        5.41     34.60 o 
   3  26   6      544.10      593.87     53.54 o 
   4  26   6        3.36       73.09     55.60 o 
  -4  27   6       35.71       48.74     32.95 o 
  -3  27   6      214.92      186.86     33.38 o 
  -2  27   6       31.56       34.80     38.30 o 
  -1  27   6      882.57      894.06     71.66 o 
   0  27   6        1.75       57.96     39.60 o 
   1  27   6        3.74      -47.29     34.53 o 
   2  27   6       31.35       55.38     36.96 o 
   3  27   6       34.83      -15.21     34.21 o 
   4  27   6      179.75      114.39     59.98 o 
  -4  28   6        0.43      -13.48     29.78 o 
  -3  28   6        6.90       45.87     38.60 o 
  -2  28   6       29.24       25.36     38.04 o 
  -1  28   6        4.40       36.30     36.34 o 
   0  28   6      229.30      253.10     46.16 o 
   1  28   6        0.83       -5.08     43.06 o 
   2  28   6      149.10      130.86     40.80 o 
   3  28   6      188.79      201.48     69.02 o 
  -4  29   6       15.14      -49.56     38.88 o 
  -3  29   6       16.67       79.82     41.43 o 
  -2  29   6      103.56      121.89     42.27 o 
  -1  29   6      338.05      398.14     82.54 o 
   0  29   6       15.04       84.71     46.30 o 
   1  29   6       48.76       25.02     38.83 o 
   2  29   6       71.29       41.88     42.89 o 
   3  29   6       23.13       -2.40     66.90 o 
  -3  30   6        2.80      -15.30     37.83 o 
  -2  30   6        6.96        7.53     48.90 o 
  -1  30   6       19.34       41.37     41.24 o 
   0  30   6       43.81       50.01     42.03 o 
   1  30   6       51.20       67.64     41.14 o 
   2  30   6       58.26       18.99     94.56 o 
   3  30   6       90.38      131.54     74.78 o 
  -3  31   6       81.06      113.56     64.21 o 
  -2  31   6       13.30       13.55     48.66 o 
  -1  31   6      163.25       92.49     44.41 o 
   0  31   6       36.54      -11.78     39.92 o 
   1  31   6       68.77       62.20     43.46 o 
   2  31   6      175.28       98.66     43.00 o 
  -3  32   6       20.91      -13.72     40.62 o 
  -2  32   6       58.05       66.12     45.22 o 
  -1  32   6        7.77       46.61     43.59 o 
   0  32   6       18.56      -40.55     90.97 o 
   1  32   6        6.98       28.16     41.20 o 
   2  32   6      180.27      212.09     50.73 o 
  -2  33   6       37.60       97.13     58.68 o 
  -1  33   6       56.30       24.24     46.62 o 
   0  33   6       39.84       94.52     47.28 o 
   1  33   6        6.39      -46.37     40.23 o 
  -1  34   6       55.86       34.57     50.63 o 
   0  34   6       21.14      -20.65     90.30 o 
  -7   0   7        1.31       43.20     71.70 o 
  -5   0   7     1162.17     1231.08     83.17 o 
  -3   0   7        3.63       -4.57     37.53 o 
  -1   0   7      349.57      499.61     52.45 o 
   1   0   7     2655.28     2498.92    105.32 o 
   3   0   7      281.28      288.85     54.80 o 
   5   0   7      194.95      242.82     60.18 o 
  -7   1   7       10.07      -32.30     45.99 o 
  -6   1   7       25.66        3.74     71.27 o 
  -5   1   7      731.34      809.19     58.05 o 
  -4   1   7        5.92        7.57     26.85 o 
  -3   1   7      135.18      128.31     30.14 o 
  -2   1   7       50.70       34.60     42.08 o 
  -1   1   7     4223.65     4355.76    107.66 o 
   0   1   7     1309.52     1304.28     51.93 o 
   1   1   7      182.91      214.85     31.22 o 
   2   1   7       10.95       -1.01     24.89 o 
   3   1   7      985.93      874.31     76.22 o 
   4   1   7      171.92      172.58     39.42 o 
   5   1   7       65.41       19.82     39.08 o 
   6   1   7        0.01        6.00     48.39 o 
  -7   2   7        2.55       28.36     51.43 o 
  -6   2   7       31.06       22.38     38.71 o 
  -5   2   7     1017.50      962.07     54.89 o 
  -4   2   7      516.83      485.90     42.86 o 
  -3   2   7       36.40       34.15     22.15 o 
  -2   2   7       92.30       95.17     25.83 o 
  -1   2   7     1118.45     1177.45     48.96 o 
   0   2   7      379.07      425.53     36.27 o 
   1   2   7       48.25       49.85     26.23 o 
   2   2   7        1.10      -12.40     24.99 o 
   3   2   7      827.29      786.88     46.37 o 
   4   2   7        0.68      -25.57     31.57 o 
   5   2   7       40.39      -32.63     36.19 o 
   6   2   7       89.16       -3.63     76.58 o 
  -7   3   7        1.93        3.61     47.55 o 
  -6   3   7      170.70      124.65     44.50 o 
  -5   3   7      197.06      246.89     50.56 o 
  -4   3   7      173.48      207.05     40.57 o 
  -3   3   7     1196.83     1144.81     42.02 o 
  -2   3   7      822.81      809.55     42.94 o 
  -1   3   7      469.81      523.59     39.16 o 
   0   3   7      138.59      161.32     29.21 o 
   1   3   7      444.92      514.05     65.44 o 
   2   3   7      355.70      325.80     36.00 o 
   3   3   7      230.86      238.56     37.46 o 
   4   3   7       99.52       88.22     36.35 o 
   5   3   7      107.15       58.60     44.24 o 
   6   3   7       11.80      -49.56     44.93 o 
  -7   4   7      297.74      296.56     57.70 o 
  -6   4   7       59.24       73.48     46.83 o 
  -5   4   7      102.23      135.80     44.24 o 
  -4   4   7      159.66      167.05     34.30 o 
  -3   4   7      156.71      202.40     26.40 o 
  -2   4   7     1225.55     1341.48     54.43 o 
  -1   4   7       35.19       47.03     24.14 o 
   0   4   7      355.10      405.81     37.28 o 
   1   4   7     2336.20     2404.86     72.38 o 
   2   4   7      455.98      567.77     42.51 o 
   3   4   7      574.15      628.35     52.46 o 
   4   4   7       40.89      -30.02     44.81 o 
   5   4   7        2.38       16.85     56.85 o 
   6   4   7       51.70       73.36     47.96 o 
  -7   5   7        3.66      -40.82     47.91 o 
  -6   5   7       18.53       79.31     62.79 o 
  -5   5   7      101.67      129.44     35.99 o 
  -4   5   7      180.36      203.22     35.45 o 
  -3   5   7     1232.35     1207.79     51.22 o 
  -2   5   7      243.46      235.94     29.84 o 
  -1   5   7       26.49       29.89     23.89 o 
   0   5   7       64.50       77.81     26.46 o 
   1   5   7      154.24      203.36     32.65 o 
   2   5   7     2794.54     2817.00     82.25 o 
   3   5   7      221.93      263.67     38.02 o 
   4   5   7        6.73      -26.98     30.99 o 
   5   5   7      251.26      248.93    101.49 o 
   6   5   7       35.30       37.75     48.76 o 
  -7   6   7       68.35      100.70     48.73 o 
  -6   6   7       14.57       20.98     54.98 o 
  -5   6   7       66.43       31.05     32.77 o 
  -4   6   7      285.90      272.45     36.05 o 
  -3   6   7        7.50       -8.35     25.28 o 
  -2   6   7     1200.92     1146.63     67.37 o 
  -1   6   7      597.90      645.97     65.95 o 
   0   6   7       63.10      101.16     26.64 o 
   1   6   7     1323.89     1214.73     60.21 o 
   2   6   7      120.27      140.17     33.08 o 
   3   6   7       54.28       17.68     23.76 o 
   4   6   7      205.57      289.24     97.48 o 
   5   6   7      188.86      109.78     45.04 o 
   6   6   7      152.71       96.99     57.05 o 
  -7   7   7        0.56       -4.34     54.40 o 
  -6   7   7      185.82      158.15     47.79 o 
  -5   7   7      127.43       74.14     33.72 o 
  -4   7   7     2106.42     1930.78     67.02 o 
  -3   7   7      577.53      565.43     51.09 o 
  -2   7   7      160.04      218.19     30.11 o 
  -1   7   7      146.23      160.68     30.29 o 
   0   7   7      381.43      543.52     39.11 o 
   1   7   7       76.66      125.24     49.19 o 
   2   7   7     1219.63     1182.07     40.89 o 
   3   7   7       64.87       41.91     26.04 o 
   4   7   7      103.57      153.65     51.76 o 
   5   7   7        1.90      -30.19     39.97 o 
   6   7   7       38.30       19.11     49.21 o 
  -7   8   7       11.53      -17.83     65.31 o 
  -6   8   7       26.36       13.62     60.00 o 
  -5   8   7        1.54      -24.36     23.68 o 
  -4   8   7     1973.24     1737.32    141.62 o 
  -3   8   7      514.18      590.83     42.29 o 
  -2   8   7      880.56      793.32     46.74 o 
  -1   8   7      535.81      572.02     32.27 o 
   0   8   7     2205.71     2140.80    187.69 o 
   1   8   7      372.30      410.12     41.99 o 
   2   8   7      309.59      374.55     29.63 o 
   3   8   7      114.53      105.60     26.68 o 
   4   8   7      126.18      122.11     39.03 o 
   5   8   7        7.11      -34.92     39.12 o 
   6   8   7       13.57      -64.00     42.66 o 
  -7   9   7        9.09        6.87     67.71 o 
  -6   9   7       50.77       36.63     42.57 o 
  -5   9   7      340.30      349.51     29.98 o 
  -4   9   7      389.62      532.79     94.92 o 
  -3   9   7        0.68       -4.29     19.12 o 
  -2   9   7      214.96      264.52     67.31 o 
  -1   9   7       10.13        4.59     22.74 o 
   0   9   7      665.58      674.51     33.30 o 
   1   9   7       16.30       22.48     21.35 o 
   2   9   7      409.24      536.97     60.35 o 
   3   9   7      168.18      186.58     36.33 o 
   4   9   7      514.80      594.38     51.44 o 
   5   9   7       24.32      -52.98     37.96 o 
   6   9   7       83.29      107.64     51.62 o 
  -6  10   7      107.24      104.10     65.99 o 
  -5  10   7       26.84       29.81     22.28 o 
  -4  10   7      386.35      348.53     26.66 o 
  -3  10   7      325.89      317.60     28.38 o 
  -2  10   7      860.22      835.89     35.48 o 
  -1  10   7       45.99       23.28     20.33 o 
   0  10   7     4126.63     3993.96     88.75 o 
   1  10   7       15.69       18.58     17.41 o 
   2  10   7      322.20      382.14     31.51 o 
   3  10   7       26.02       23.46     25.52 o 
   4  10   7      355.36      374.48     44.12 o 
   5  10   7       19.89       -0.57     40.97 o 
  -6  11   7      115.72      159.90     52.31 o 
  -5  11   7       52.53       53.47     24.90 o 
  -4  11   7      633.81      623.15     31.70 o 
  -3  11   7       89.71      109.55     21.42 o 
  -2  11   7       23.42       24.90     18.30 o 
  -1  11   7       49.55       43.51     17.55 o 
   0  11   7     1071.71     1071.20     33.66 o 
   1  11   7        7.08        6.47     18.17 o 
   2  11   7       59.10       85.51     25.01 o 
   3  11   7       13.42       43.66     24.94 o 
   4  11   7      580.60      635.70     52.39 o 
   5  11   7       98.88      135.31     83.12 o 
  -6  12   7        8.06       62.24     38.88 o 
  -5  12   7        1.54      -32.25     21.50 o 
  -4  12   7      207.01      162.24     23.84 o 
  -3  12   7      771.79      820.88     33.10 o 
  -2  12   7     2082.52     1939.30     74.83 o 
  -1  12   7        2.72       10.58     17.24 o 
   0  12   7      156.74      165.03     21.27 o 
   1  12   7      377.14      387.69     26.37 o 
   2  12   7      966.66      937.57     36.79 o 
   3  12   7      463.53      495.69     36.74 o 
   4  12   7        2.37       62.79     36.65 o 
   5  12   7        0.99      -26.76     40.00 o 
  -6  13   7       49.27       56.53     42.02 o 
  -5  13   7       12.61       -7.52     21.07 o 
  -4  13   7      164.92      177.59     24.50 o 
  -3  13   7     1166.08     1101.74     36.14 o 
  -2  13   7        1.19       -6.49     17.26 o 
  -1  13   7        8.66        4.40     17.49 o 
   0  13   7      350.68      385.59     26.69 o 
   1  13   7      197.32      237.44     23.38 o 
   2  13   7      933.67      927.15     33.35 o 
   3  13   7      655.26      621.74     51.24 o 
   4  13   7        4.98      -49.06     32.71 o 
   5  13   7       30.75       47.97     44.49 o 
  -6  14   7        1.18       20.44     40.51 o 
  -5  14   7        2.78      -40.25     30.44 o 
  -4  14   7      477.74      502.17     30.43 o 
  -3  14   7       34.51       36.88     19.58 o 
  -2  14   7        7.07       -8.61     18.23 o 
  -1  14   7      191.39      225.02     23.60 o 
   0  14   7       18.46       13.13     18.46 o 
   1  14   7     1850.86     1799.40     70.76 o 
   2  14   7       47.29       43.98     19.93 o 
   3  14   7       47.06       56.84     27.28 o 
   4  14   7        1.41      -49.16     32.77 o 
   5  14   7       26.44       37.95    104.62 o 
  -6  15   7       26.87        0.53     39.67 o 
  -5  15   7        0.36      -20.47     23.50 o 
  -4  15   7       49.53       48.91     24.87 o 
  -3  15   7     1454.84     1395.99     40.48 o 
  -2  15   7      193.09      202.58     22.86 o 
  -1  15   7      113.04      118.48     21.51 o 
   0  15   7       32.82       21.25     18.76 o 
   1  15   7       37.79       32.96     20.11 o 
   2  15   7     1422.14     1289.56     57.18 o 
   3  15   7      233.91      253.12     25.88 o 
   4  15   7       33.85        5.08     35.56 o 
   5  15   7      173.35      115.25     47.75 o 
  -6  16   7       15.04      -28.12     40.46 o 
  -5  16   7      236.67      270.36     30.01 o 
  -4  16   7        4.97       -7.22     24.93 o 
  -3  16   7      604.10      688.46     34.69 o 
  -2  16   7      206.28      229.84     23.03 o 
  -1  16   7        1.99       -2.63     18.37 o 
   0  16   7       14.30      -12.44     17.59 o 
   1  16   7      540.86      630.06     39.59 o 
   2  16   7      216.77      264.22     26.31 o 
   3  16   7      737.80      788.25     46.61 o 
   4  16   7       17.01        1.88     99.02 o 
   5  16   7       54.97      113.37     46.49 o 
  -6  17   7       12.48       19.39     44.32 o 
  -5  17   7       13.80       30.94     24.22 o 
  -4  17   7       66.83       68.00     28.16 o 
  -3  17   7      232.43      247.61     27.16 o 
  -2  17   7       17.36       -7.28     22.35 o 
  -1  17   7     1289.94     1247.52     40.96 o 
   0  17   7       28.11       24.21     18.31 o 
   1  17   7      384.50      412.12     30.30 o 
   2  17   7       94.74       84.82     21.41 o 
   3  17   7      108.63      101.61     23.05 o 
   4  17   7       51.53       63.09     33.04 o 
   5  17   7       52.97      -19.79     35.44 o 
  -6  18   7        2.43      -87.66     58.44 o 
  -5  18   7      270.45      270.71     38.96 o 
  -4  18   7      117.73       96.87     29.98 o 
  -3  18   7      454.61      501.35     31.73 o 
  -2  18   7      180.60      188.20     27.52 o 
  -1  18   7      858.43      884.17     39.35 o 
   0  18   7      628.79      655.02     42.40 o 
   1  18   7      179.00      183.67     23.87 o 
   2  18   7      260.11      259.69     44.91 o 
   3  18   7      222.88      258.65     24.61 o 
   4  18   7       25.11       32.12     32.80 o 
   5  18   7        1.08       -2.18     45.62 o 
  -5  19   7      249.91      274.80     30.34 o 
  -4  19   7       22.79       27.63     27.65 o 
  -3  19   7       48.21       58.25     26.67 o 
  -2  19   7      127.93      160.53     28.52 o 
  -1  19   7     1962.32     1751.98     79.09 o 
   0  19   7        1.35        8.79     18.86 o 
   1  19   7      771.64      734.06     32.83 o 
   2  19   7       11.09      -13.94     20.94 o 
   3  19   7      140.59      138.87     23.58 o 
   4  19   7       13.73      -52.62     35.08 o 
  -5  20   7      119.66      143.63     31.77 o 
  -4  20   7       66.27       91.97     28.11 o 
  -3  20   7      422.38      425.76     47.16 o 
  -2  20   7       17.33       -3.27     23.44 o 
  -1  20   7      211.46      229.85     29.57 o 
   0  20   7      268.72      260.81     30.24 o 
   1  20   7        5.24        2.08     20.64 o 
   2  20   7      198.45      261.96     40.60 o 
   3  20   7      279.58      333.98     27.57 o 
   4  20   7        0.27      -37.45     39.69 o 
  -5  21   7       17.07      -10.12     30.36 o 
  -4  21   7      380.88      357.74     44.52 o 
  -3  21   7       24.27       -9.49     27.42 o 
  -2  21   7      172.48      174.67     28.22 o 
  -1  21   7      654.95      732.54     41.09 o 
   0  21   7       46.97       20.97     24.19 o 
   1  21   7        9.23       22.70     24.79 o 
   2  21   7      233.08      229.96     28.39 o 
   3  21   7       22.30       16.75     25.62 o 
   4  21   7        9.40       73.21     84.51 o 
  -5  22   7        0.91      -39.34     26.23 o 
  -4  22   7        1.69      -16.88     33.55 o 
  -3  22   7        2.05       -7.77     26.62 o 
  -2  22   7      311.27      305.30     34.46 o 
  -1  22   7        5.89       -1.79     23.81 o 
   0  22   7      192.42      148.11     28.53 o 
   1  22   7      312.21      350.62     35.52 o 
   2  22   7      357.84      347.92     43.00 o 
   3  22   7      118.20      146.51     32.68 o 
   4  22   7       50.15       14.71     42.89 o 
  -5  23   7      116.12      144.76     65.58 o 
  -4  23   7       31.25       49.38     33.06 o 
  -3  23   7      344.48      345.33     36.70 o 
  -2  23   7      853.84      817.84     43.13 o 
  -1  23   7       53.64       44.15     25.65 o 
   0  23   7      303.93      346.52     34.79 o 
   1  23   7      199.90      210.26     39.52 o 
   2  23   7      396.31      453.78     49.98 o 
   3  23   7       59.54       23.60     50.03 o 
   4  23   7       17.43       39.38     74.20 o 
  -5  24   7       92.28       60.28     33.72 o 
  -4  24   7      220.16      198.69     35.33 o 
  -3  24   7        0.87      -34.90     28.45 o 
  -2  24   7      265.44      297.90     34.66 o 
  -1  24   7       62.26       55.32     26.52 o 
   0  24   7      281.95      340.13     62.77 o 
   1  24   7      173.68      118.93     38.79 o 
   2  24   7        2.99      -24.79     32.22 o 
   3  24   7        4.28      -50.56     57.76 o 
   4  24   7       15.87       -1.15     64.20 o 
  -4  25   7      247.41      272.58     38.95 o 
  -3  25   7       40.37       36.29     28.83 o 
  -2  25   7      161.05      159.49     31.79 o 
  -1  25   7       57.62       87.36     28.44 o 
   0  25   7      204.67      264.18     55.37 o 
   1  25   7       87.79       96.03     40.38 o 
   2  25   7      241.49      308.45     46.66 o 
   3  25   7       16.35       83.00     60.74 o 
  -4  26   7       66.13       52.60     54.83 o 
  -3  26   7       25.40       38.71     30.83 o 
  -2  26   7      244.46      305.83     51.11 o 
  -1  26   7       15.21       -4.99     36.98 o 
   0  26   7      348.06      349.65     47.28 o 
   1  26   7        8.41       44.03     56.61 o 
   2  26   7       34.99       47.87     38.14 o 
   3  26   7       32.81      -37.58     57.86 o 
  -4  27   7      313.40      396.14     42.31 o 
  -3  27   7       77.03       73.27     41.91 o 
  -2  27   7       12.64       38.56     37.91 o 
  -1  27   7       48.13       -2.59     36.76 o 
   0  27   7       64.80      137.03     40.57 o 
   1  27   7      274.29      282.79     46.46 o 
   2  27   7       59.29       67.90     36.73 o 
   3  27   7      107.30       77.67     69.40 o 
  -3  28   7       29.53       61.23     41.94 o 
  -2  28   7      108.85      118.00     41.63 o 
  -1  28   7        1.92      -15.28     75.16 o 
   0  28   7      526.62      551.14     55.63 o 
   1  28   7       16.85        3.77     39.08 o 
   2  28   7       20.49      -37.92     51.88 o 
  -3  29   7        0.39      -40.36     39.65 o 
  -2  29   7        2.28      -55.59     39.38 o 
  -1  29   7       73.02      101.67     42.92 o 
   0  29   7        7.81      -15.79     37.46 o 
   1  29   7       90.90       85.96     45.51 o 
   2  29   7        1.67      -21.21     39.06 o 
  -3  30   7      100.59       53.04     43.15 o 
  -2  30   7       13.65       17.57     45.05 o 
  -1  30   7       66.24      -16.54     38.96 o 
   0  30   7       53.35       88.07     44.09 o 
   1  30   7        0.76        5.36     39.63 o 
   2  30   7        0.05      -38.91     42.65 o 
  -2  31   7        2.48        3.32     61.73 o 
  -1  31   7        2.83      -42.07     44.79 o 
   0  31   7      188.82      161.81     48.17 o 
   1  31   7        4.58       22.39     43.17 o 
  -1  32   7       31.02       16.60     86.58 o 
   0  32   7       14.75       31.58     66.56 o 
  -6   0   8      178.56      212.10     69.69 o 
  -4   0   8      428.94      451.99     48.28 o 
  -2   0   8      309.83      439.28     60.96 o 
   0   0   8     5159.15     4877.17    172.04 o 
   2   0   8       15.18        2.16     39.50 o 
   4   0   8      897.12      873.45     84.93 o 
  -6   1   8        3.56        4.46     37.90 o 
  -5   1   8       35.25       27.64     35.41 o 
  -4   1   8      319.81      352.48     39.49 o 
  -3   1   8      368.54      399.60     89.01 o 
  -2   1   8     1507.91     1531.07     64.76 o 
  -1   1   8       40.18       33.53     27.00 o 
   0   1   8     2775.94     2701.59     81.60 o 
   1   1   8        2.05       56.49     46.28 o 
   2   1   8       55.47       42.47     29.97 o 
   3   1   8       16.40        9.92     34.02 o 
   4   1   8      338.55      311.06     46.29 o 
   5   1   8       13.82        2.38     43.93 o 
  -6   2   8      158.36      148.98     47.22 o 
  -5   2   8       11.53       -4.47     33.07 o 
  -4   2   8      319.22      364.76     42.94 o 
  -3   2   8       25.45        7.06     28.85 o 
  -2   2   8      203.77      217.80     35.31 o 
  -1   2   8       80.06       99.27     31.26 o 
   0   2   8     1043.53     1062.34     77.89 o 
   1   2   8      721.81      721.05     48.86 o 
   2   2   8       36.76        2.22     30.13 o 
   3   2   8       20.15       15.63     32.41 o 
   4   2   8      518.23      611.37     53.87 o 
   5   2   8        0.27      -17.86     45.97 o 
  -6   3   8       56.18       43.66     54.35 o 
  -5   3   8        2.40      -20.22     58.22 o 
  -4   3   8      277.90      285.44     41.87 o 
  -3   3   8     1992.86     1862.20     68.07 o 
  -2   3   8      475.38      556.91     44.29 o 
  -1   3   8       68.13       32.56     44.53 o 
   0   3   8     3999.69     3744.66    100.72 o 
   1   3   8        7.36       42.37     31.57 o 
   2   3   8     1052.38     1031.81     59.02 o 
   3   3   8      129.80      111.73     37.26 o 
   4   3   8      170.21      242.10     44.79 o 
   5   3   8      108.59      161.89     47.99 o 
  -6   4   8       18.06       14.01     73.31 o 
  -5   4   8      117.51      146.43     37.91 o 
  -4   4   8      738.83      791.66     51.95 o 
  -3   4   8       71.96      139.26     32.94 o 
  -2   4   8      454.03      542.00     43.38 o 
  -1   4   8       16.21       -9.08     28.20 o 
   0   4   8       24.97       81.31     29.94 o 
   1   4   8     3481.28     3387.00     95.41 o 
   2   4   8      485.34      505.82     43.59 o 
   3   4   8      485.50      537.00     62.36 o 
   4   4   8       79.92      169.10     42.78 o 
   5   4   8        0.05      -22.56     41.28 o 
  -6   5   8      313.29      324.20     56.36 o 
  -5   5   8      158.75      188.94     40.35 o 
  -4   5   8      637.20      691.40     52.71 o 
  -3   5   8      819.62      804.86    111.58 o 
  -2   5   8      134.86      147.20     33.67 o 
  -1   5   8     1157.05     1081.80     54.85 o 
   0   5   8      546.56      606.28     45.24 o 
   1   5   8      591.44      640.53     47.19 o 
   2   5   8      317.53      299.21     40.31 o 
   3   5   8      196.69      194.78     35.65 o 
   4   5   8       33.45       36.77     39.79 o 
   5   5   8      122.44      137.54     47.72 o 
  -6   6   8        6.36      -13.57     52.21 o 
  -5   6   8       35.62       78.77     38.32 o 
  -4   6   8      149.19      103.80     41.17 o 
  -3   6   8       19.78        0.71     29.33 o 
  -2   6   8      550.73      632.90     46.01 o 
  -1   6   8      700.85      794.21     49.73 o 
   0   6   8        6.59       -3.47     29.86 o 
   1   6   8     1129.03     1156.36     66.15 o 
   2   6   8        0.97      -43.41     28.94 o 
   3   6   8      272.98      276.66     40.52 o 
   4   6   8       13.86       34.88     37.66 o 
   5   6   8        5.09       26.79     45.94 o 
  -6   7   8        0.53       42.93     42.97 o 
  -5   7   8       80.80      147.91     39.50 o 
  -4   7   8        7.60       -0.90     28.94 o 
  -3   7   8      927.12      829.85     47.89 o 
  -2   7   8       32.26       67.13     29.80 o 
  -1   7   8     1312.72     1290.61     99.66 o 
   0   7   8      154.25      149.39     49.67 o 
   1   7   8       79.08      106.84     33.91 o 
   2   7   8      194.02      218.16     28.77 o 
   3   7   8       54.31       63.85     27.20 o 
   4   7   8       10.55       -0.97     35.09 o 
   5   7   8      209.78      269.23    109.15 o 
  -6   8   8       22.36      -43.37     41.73 o 
  -5   8   8       17.81      -49.98     33.32 o 
  -4   8   8      272.93      295.57     45.93 o 
  -3   8   8       26.87       30.83     30.33 o 
  -2   8   8       29.67       46.61     30.07 o 
  -1   8   8     3183.89     3188.27     90.45 o 
   0   8   8      900.47      815.70     48.89 o 
   1   8   8      181.34      193.70     36.26 o 
   2   8   8        1.81       -1.43     23.76 o 
   3   8   8      803.52      759.41     38.41 o 
   4   8   8      203.49      235.04     46.10 o 
   5   8   8      169.36      157.31     63.13 o 
  -6   9   8       58.76       11.82     71.90 o 
  -5   9   8      915.62      940.10     39.18 o 
  -4   9   8        5.96       23.12     51.83 o 
  -3   9   8       46.06      109.68     36.57 o 
  -2   9   8        3.05        3.14     32.70 o 
  -1   9   8      523.07      603.15     44.12 o 
   0   9   8        7.36       18.50     39.50 o 
   1   9   8     2107.92     2069.02     61.89 o 
   2   9   8       73.11       51.93     26.32 o 
   3   9   8     1823.24     1765.13     69.82 o 
   4   9   8       22.97      -51.43     34.29 o 
   5   9   8      217.39      206.14     58.09 o 
  -6  10   8        3.10       42.91     68.05 o 
  -5  10   8      310.71      339.73     35.53 o 
  -4  10   8      138.68      114.21     37.58 o 
  -3  10   8       64.88       34.78     32.55 o 
  -2  10   8      168.15      214.17     86.71 o 
  -1  10   8     3151.11     2903.48    211.30 o 
   0  10   8      294.99      295.02     36.27 o 
   1  10   8     1097.41     1100.91     43.35 o 
   2  10   8       12.25       33.97     25.89 o 
   3  10   8        6.78       59.36     29.09 o 
   4  10   8      363.08      287.90     46.25 o 
   5  10   8       58.86       52.86     47.97 o 
  -6  11   8        5.93      -90.03     60.02 o 
  -5  11   8      243.36      282.72     30.53 o 
  -4  11   8      475.49      492.55     38.33 o 
  -3  11   8       30.20       17.10     21.68 o 
  -2  11   8        1.15        5.44     22.37 o 
  -1  11   8      191.51      232.62     24.97 o 
   0  11   8      836.70      812.11     33.01 o 
   1  11   8      514.37      592.50     38.13 o 
   2  11   8      748.78      760.56     56.18 o 
   3  11   8      274.54      229.59     32.97 o 
   4  11   8       14.77       28.71     50.89 o 
   5  11   8        1.86       13.21     46.51 o 
  -6  12   8        0.19       45.75     68.43 o 
  -5  12   8       22.96        4.60     24.65 o 
  -4  12   8      157.06      191.25     39.93 o 
  -3  12   8      228.11      237.02     34.88 o 
  -2  12   8     2396.58     2221.31    135.62 o 
  -1  12   8      581.97      607.33     33.02 o 
   0  12   8       56.08       47.42     21.05 o 
   1  12   8      475.98      544.36     36.72 o 
   2  12   8      162.53      178.52     29.28 o 
   3  12   8       42.18       22.23     27.13 o 
   4  12   8       24.60       -2.91     41.11 o 
   5  12   8       29.03       66.92     51.13 o 
  -6  13   8      122.38      239.63     71.56 o 
  -5  13   8       64.13       73.94     29.56 o 
  -4  13   8       19.25        9.09     22.58 o 
  -3  13   8       78.09       93.56     23.38 o 
  -2  13   8        0.36        3.82     20.11 o 
  -1  13   8       10.72       12.63     21.16 o 
   0  13   8        6.17      -14.02     19.54 o 
   1  13   8      109.70      113.88     22.94 o 
   2  13   8     1670.57     1581.54     99.96 o 
   3  13   8       39.85       12.20     27.30 o 
   4  13   8       13.94      -15.48     98.95 o 
   5  13   8      126.01      109.38     51.42 o 
  -6  14   8        2.67       39.26     75.16 o 
  -5  14   8        0.28      -41.90     27.93 o 
  -4  14   8       91.13       78.50     28.68 o 
  -3  14   8       80.23       86.73     23.89 o 
  -2  14   8      823.48      786.22     34.08 o 
  -1  14   8      549.19      608.14     33.20 o 
   0  14   8      162.25       86.93     23.06 o 
   1  14   8      165.90      154.92     24.19 o 
   2  14   8       23.84       90.98     28.84 o 
   3  14   8       39.85       56.51     29.53 o 
   4  14   8       61.87       47.73     41.22 o 
  -5  15   8       67.27       11.11     25.12 o 
  -4  15   8       68.55       24.93     27.99 o 
  -3  15   8      297.85      351.80     34.54 o 
  -2  15   8       61.57       58.97     23.68 o 
  -1  15   8      105.78      118.02     23.10 o 
   0  15   8      349.51      447.20     29.99 o 
   1  15   8       46.25        9.29     22.49 o 
   2  15   8      749.60      812.71     46.75 o 
   3  15   8        0.86      -41.49     31.75 o 
   4  15   8        3.47       36.53     53.01 o 
  -5  16   8        8.86      -31.74     23.61 o 
  -4  16   8      374.29      454.17     78.51 o 
  -3  16   8       34.55        6.18     27.31 o 
  -2  16   8     1765.96     1708.96     66.82 o 
  -1  16   8      124.00      138.93     28.91 o 
   0  16   8      219.39      219.63     25.96 o 
   1  16   8      160.95      180.09     24.47 o 
   2  16   8        3.06       37.85     22.95 o 
   3  16   8       61.75       11.62     29.08 o 
   4  16   8      106.98      116.03     43.14 o 
  -5  17   8       31.54      -25.01     24.71 o 
  -4  17   8      198.56      271.02     54.46 o 
  -3  17   8       19.99       10.25     25.99 o 
  -2  17   8      312.77      339.43     43.94 o 
  -1  17   8     1217.93     1180.41     39.22 o 
   0  17   8      754.03      753.36     33.76 o 
   1  17   8      218.91      207.32     26.52 o 
   2  17   8       66.57       97.06     25.01 o 
   3  17   8        5.79      -17.71     29.43 o 
   4  17   8      234.77      306.41     50.66 o 
  -5  18   8       47.52       47.85     45.15 o 
  -4  18   8      125.58      152.64     35.67 o 
  -3  18   8      252.87      250.89     34.10 o 
  -2  18   8      131.82      133.13     29.24 o 
  -1  18   8      297.29      340.89     36.15 o 
   0  18   8      163.16      164.09     25.30 o 
   1  18   8       91.56       84.10     24.75 o 
   2  18   8      131.76       80.54     25.35 o 
   3  18   8        0.03      -34.12     31.34 o 
   4  18   8      215.33      258.71     50.88 o 
  -5  19   8        3.54      -29.10     29.16 o 
  -4  19   8       11.02        5.24     26.63 o 
  -3  19   8       29.79      -22.02     27.55 o 
  -2  19   8      646.24      646.98     41.58 o 
  -1  19   8      162.98      111.26     28.80 o 
   0  19   8      105.86      143.11     28.13 o 
   1  19   8        4.70      -32.34     21.56 o 
   2  19   8       67.27       91.13     29.55 o 
   3  19   8       46.41       65.98     31.41 o 
   4  19   8       37.62      119.95     79.10 o 
  -5  20   8       24.96      -10.42     27.77 o 
  -4  20   8      114.98      113.20     29.80 o 
  -3  20   8        5.89        2.06     29.27 o 
  -2  20   8        4.08        1.31     40.16 o 
  -1  20   8       16.35       17.27     26.14 o 
   0  20   8      403.52      430.32     37.89 o 
   1  20   8       42.98       75.77     29.06 o 
   2  20   8       14.24       19.66     23.82 o 
   3  20   8      231.48      187.86     49.64 o 
   4  20   8       11.74       43.64     79.20 o 
  -4  21   8       13.92      -16.01     26.11 o 
  -3  21   8      734.71      862.16     80.96 o 
  -2  21   8      580.40      561.16     57.18 o 
  -1  21   8       24.41       22.26     25.94 o 
   0  21   8      456.62      451.79     37.37 o 
   1  21   8      105.33       52.26     29.58 o 
   2  21   8        5.94      -31.63     29.10 o 
   3  21   8       69.10       80.68     49.36 o 
  -4  22   8        8.96      -34.14     30.80 o 
  -3  22   8       13.31       20.77     30.67 o 
  -2  22   8      200.63      216.18     32.51 o 
  -1  22   8        0.83       32.87     36.70 o 
   0  22   8        0.05      -34.10     26.94 o 
   1  22   8      472.07      467.88     62.22 o 
   2  22   8       98.91       75.96     38.78 o 
   3  22   8        2.18       -2.31     58.05 o 
  -4  23   8       10.26       21.42     33.62 o 
  -3  23   8      386.69      505.10     44.16 o 
  -2  23   8       82.85       71.09     29.97 o 
  -1  23   8      143.74       66.13     52.54 o 
   0  23   8       62.64      106.53     30.63 o 
   1  23   8      132.82      135.33     32.03 o 
   2  23   8      133.69      157.09     43.28 o 
   3  23   8       38.68       63.34     59.64 o 
  -4  24   8        0.60       -6.59     35.52 o 
  -3  24   8      199.04      221.34     37.70 o 
  -2  24   8        2.41        1.35     30.07 o 
  -1  24   8       14.62       -2.62     28.94 o 
   0  24   8      206.76      188.16     33.55 o 
   1  24   8      391.50      455.19     49.71 o 
   2  24   8       45.97       50.27     52.14 o 
   3  24   8      245.71      119.35     71.18 o 
  -3  25   8      112.99      150.01     36.12 o 
  -2  25   8        5.01        8.69     29.88 o 
  -1  25   8       46.45       44.16     30.04 o 
   0  25   8        8.55       30.25     37.59 o 
   1  25   8        3.08       39.06     38.01 o 
   2  25   8        5.50      -11.67     43.47 o 
  -3  26   8        2.13      -34.12     33.85 o 
  -2  26   8        6.86      -24.17     28.34 o 
  -1  26   8       88.93       54.00     40.00 o 
   0  26   8       75.64       45.06     41.39 o 
   1  26   8        6.68       53.29     44.20 o 
   2  26   8       89.83       25.31     39.04 o 
  -3  27   8        5.97      -42.13     33.79 o 
  -2  27   8        2.02        6.42     39.58 o 
  -1  27   8       28.31       33.99     39.99 o 
   0  27   8        3.75      -54.15     36.10 o 
   1  27   8       69.73       79.10     43.99 o 
   2  27   8       22.97      -42.22     41.26 o 
  -2  28   8        6.05       26.92     66.25 o 
  -1  28   8      303.82      275.13     50.19 o 
   0  28   8        4.32        2.26     40.10 o 
   1  28   8      102.60       79.79     43.73 o 
  -1  29   8      103.46       72.63     46.46 o 
   0  29   8      247.04      219.66     63.30 o 
  -5   0   9       40.23       87.95     43.49 o 
  -3   0   9      284.78      187.37     54.80 o 
  -1   0   9     2129.72     1951.21    100.20 o 
   1   0   9      129.14      156.83     53.40 o 
   3   0   9       46.22      176.47     56.47 o 
  -6   1   9        8.88       -7.56     40.71 o 
  -5   1   9      227.55      311.53     60.99 o 
  -4   1   9      311.81      330.40     65.33 o 
  -3   1   9      208.82      236.35     40.42 o 
  -2   1   9       14.44        8.39     32.77 o 
  -1   1   9        4.50       36.57     30.54 o 
   0   1   9        1.46        8.42     31.75 o 
   1   1   9      114.15       92.53     35.21 o 
   2   1   9        9.18       16.71     33.22 o 
   3   1   9      221.67      292.73     44.58 o 
   4   1   9       18.59      -19.10     40.55 o 
  -6   2   9        0.14      -38.97     42.63 o 
  -5   2   9       20.04      -51.42     34.28 o 
  -4   2   9      114.37       69.94     39.26 o 
  -3   2   9       16.94       74.39     36.81 o 
  -2   2   9      123.49      141.87     61.42 o 
  -1   2   9      471.58      598.30     49.06 o 
   0   2   9      585.17      691.32     51.36 o 
   1   2   9       13.20       73.10     34.62 o 
   2   2   9       16.17        5.13     32.39 o 
   3   2   9        5.32      -37.09     35.80 o 
   4   2   9        5.18      -11.91     39.17 o 
  -6   3   9       28.55       -1.60     45.04 o 
  -5   3   9       17.48      -28.86     93.04 o 
  -4   3   9       31.94       66.93     40.14 o 
  -3   3   9     1470.75     1557.06     74.90 o 
  -2   3   9      140.29       85.34     35.39 o 
  -1   3   9      119.60      125.28     35.01 o 
   0   3   9       43.73      -13.86     31.39 o 
   1   3   9     1051.20     1039.72    126.03 o 
   2   3   9        4.26       -2.00     34.37 o 
   3   3   9      232.44      245.53     43.62 o 
   4   3   9        6.70       -9.02     37.47 o 
  -6   4   9       17.02       67.54     45.97 o 
  -5   4   9        8.42       -0.22     40.06 o 
  -4   4   9      284.17      326.47     46.69 o 
  -3   4   9     1316.44     1151.60     59.08 o 
  -2   4   9      738.02      776.81     50.26 o 
  -1   4   9        7.38       35.29     29.53 o 
   0   4   9      167.65      187.50     39.34 o 
   1   4   9      157.70      212.05     99.28 o 
   2   4   9      302.93      381.45     44.32 o 
   3   4   9      192.63      144.89     40.77 o 
   4   4   9       15.74        7.43     57.14 o 
  -6   5   9      154.84      142.49     50.67 o 
  -5   5   9       10.37        0.65     76.41 o 
  -4   5   9      272.17      272.04     68.33 o 
  -3   5   9        8.93      -12.77     31.23 o 
  -2   5   9      480.82      528.30     71.71 o 
  -1   5   9        0.11      -39.45     28.22 o 
   0   5   9      305.06      353.59     43.30 o 
   1   5   9      152.05      185.49     38.78 o 
   2   5   9      943.88      903.44     54.44 o 
   3   5   9      122.32      176.81     33.37 o 
   4   5   9       47.00       33.36     48.71 o 
  -6   6   9       24.58       93.84     66.44 o 
  -5   6   9        1.96       81.34     42.28 o 
  -4   6   9       78.25       94.89     40.30 o 
  -3   6   9      100.19      138.62     37.51 o 
  -2   6   9        9.19       -2.63     31.39 o 
  -1   6   9      129.04      124.22     34.60 o 
   0   6   9       35.15       51.76     36.69 o 
   1   6   9       12.62       18.57     35.47 o 
   2   6   9      837.94      899.33     56.92 o 
   3   6   9       82.78       66.36     29.74 o 
   4   6   9       12.94       44.34     77.25 o 
  -6   7   9       22.78      -25.71     38.99 o 
  -5   7   9       16.29       -1.66     42.35 o 
  -4   7   9       16.69       23.44     38.19 o 
  -3   7   9      234.27      250.90     40.49 o 
  -2   7   9      149.73      168.98     35.74 o 
  -1   7   9      227.94      213.35     37.46 o 
   0   7   9      181.57      246.11     40.68 o 
   1   7   9      874.63      808.15     53.00 o 
   2   7   9       21.62       43.33     36.57 o 
   3   7   9       71.75       79.09     30.06 o 
   4   7   9        0.67       11.16     42.79 o 
  -5   8   9      141.15      158.60     46.39 o 
  -4   8   9        9.87        5.21     36.75 o 
  -3   8   9       66.54       35.74     34.69 o 
  -2   8   9       90.54       51.89     32.05 o 
  -1   8   9       53.03       41.62     32.56 o 
   0   8   9       34.99       65.47     49.14 o 
   1   8   9      139.98      144.45     40.22 o 
   2   8   9      182.45      152.60     47.88 o 
   3   8   9      157.23      144.77     33.94 o 
   4   8   9      128.39      182.25     46.09 o 
  -5   9   9       45.21       23.38     41.83 o 
  -4   9   9       37.62        6.53     38.17 o 
  -3   9   9      112.82      136.81     38.57 o 
  -2   9   9      558.44      676.41     55.17 o 
  -1   9   9       92.52       60.40     34.48 o 
   0   9   9     1522.13     1359.04     61.23 o 
   1   9   9      415.84      438.28     37.07 o 
   2   9   9       11.08       -7.07     27.08 o 
   3   9   9       11.77       -5.10     33.20 o 
   4   9   9        7.95      -50.44     38.57 o 
  -5  10   9       31.37      -13.05     32.29 o 
  -4  10   9      459.86      544.16     55.38 o 
  -3  10   9       59.49       10.48     33.38 o 
  -2  10   9        8.13       49.40     33.43 o 
  -1  10   9       16.19       52.72     31.32 o 
   0  10   9       13.55       18.46     32.48 o 
   1  10   9        1.03       51.71     27.46 o 
   2  10   9      280.53      327.14     43.58 o 
   3  10   9       16.92      -12.09     34.19 o 
   4  10   9      174.71      190.48     50.64 o 
  -5  11   9        9.70       -8.18     31.79 o 
  -4  11   9        0.58      -22.61     29.18 o 
  -3  11   9      199.01      227.09     33.93 o 
  -2  11   9      439.20      450.05     91.22 o 
  -1  11   9       75.67       47.63     27.35 o 
   0  11   9      566.36      661.68     47.84 o 
   1  11   9       63.45       80.56     30.91 o 
   2  11   9       11.85        0.65     28.26 o 
   3  11   9        9.50       -8.88     30.85 o 
   4  11   9       16.30       21.99     43.63 o 
  -5  12   9        9.34       55.92     40.70 o 
  -4  12   9       28.35        2.93     31.87 o 
  -3  12   9       63.26       43.76     29.88 o 
  -2  12   9      135.67      130.68     30.03 o 
  -1  12   9      147.17      110.31     30.56 o 
   0  12   9        4.97       10.21     26.03 o 
   1  12   9       16.92        3.75     27.99 o 
   2  12   9      455.97      536.81     41.71 o 
   3  12   9        1.11      -33.74     30.62 o 
   4  12   9      125.83      168.10     50.64 o 
  -5  13   9        1.42      -33.15     36.54 o 
  -4  13   9       13.12       12.35     37.88 o 
  -3  13   9      159.56      149.16     41.56 o 
  -2  13   9      746.68      853.51     46.22 o 
  -1  13   9      142.74      162.26     31.46 o 
   0  13   9        5.28      -15.31     26.19 o 
   1  13   9      181.23      201.17     42.96 o 
   2  13   9      246.10      266.93     40.09 o 
   3  13   9      123.92       81.40     33.89 o 
   4  13   9        3.94      -22.49     43.34 o 
  -5  14   9       16.91       49.23     42.45 o 
  -4  14   9       15.67       -1.36     39.45 o 
  -3  14   9       99.20       73.23     25.85 o 
  -2  14   9      158.90      165.66     27.87 o 
  -1  14   9       11.36        4.09     22.57 o 
   0  14   9       61.19       60.59     29.13 o 
   1  14   9      150.75      209.30     41.45 o 
   2  14   9      149.69      151.52     33.97 o 
   3  14   9       10.03      -19.76     31.69 o 
   4  14   9        1.58      -22.53     45.33 o 
  -5  15   9        2.59       55.50     42.87 o 
  -4  15   9      375.64      378.51     55.07 o 
  -3  15   9      133.90      116.93     31.91 o 
  -2  15   9       23.33       38.12     23.66 o 
  -1  15   9        3.99       32.33     29.53 o 
   0  15   9        0.89      -22.90     22.87 o 
   1  15   9      207.52      214.57     35.29 o 
   2  15   9      411.40      383.79     38.86 o 
   3  15   9      120.40      110.77     45.24 o 
  -5  16   9        0.53      -36.17     40.37 o 
  -4  16   9       52.03       11.57     32.20 o 
  -3  16   9       13.02      -18.40     34.18 o 
  -2  16   9      140.84      136.78     32.41 o 
  -1  16   9      408.04      481.72     51.31 o 
   0  16   9       72.90       52.34     24.45 o 
   1  16   9      178.27      205.71     29.25 o 
   2  16   9      106.73       55.19     31.89 o 
   3  16   9        7.46       32.77     34.51 o 
  -4  17   9      121.07      153.76     50.79 o 
  -3  17   9      287.26      247.03     37.19 o 
  -2  17   9        2.52       17.63     28.38 o 
  -1  17   9        3.04        8.65     26.66 o 
   0  17   9        5.75       -0.69     23.89 o 
   1  17   9      131.86      143.44     28.18 o 
   2  17   9       97.06       41.24     30.12 o 
   3  17   9      185.10      212.99     37.24 o 
  -4  18   9       65.78       71.23     34.59 o 
  -3  18   9        5.71      -21.08     30.12 o 
  -2  18   9      259.09      184.25     33.84 o 
  -1  18   9      819.78      844.30    116.68 o 
   0  18   9       63.22       42.97     67.41 o 
   1  18   9      164.33      219.97     30.44 o 
   2  18   9       80.66       44.86     31.81 o 
   3  18   9       61.74       31.00     33.01 o 
  -4  19   9       20.70      -62.78     41.85 o 
  -3  19   9       94.90       71.62     39.56 o 
  -2  19   9        9.23        2.51     28.78 o 
  -1  19   9       20.30       29.43     28.58 o 
   0  19   9       33.88       -3.33     26.55 o 
   1  19   9       19.70       18.40     28.62 o 
   2  19   9       16.32      -51.51     34.94 o 
   3  19   9      799.73      911.41    126.19 o 
  -4  20   9        6.10      -49.58     33.06 o 
  -3  20   9       54.37       18.08     31.75 o 
  -2  20   9       20.85      -16.87     29.88 o 
  -1  20   9      542.01      554.18     43.36 o 
   0  20   9       14.30      -14.77     29.83 o 
   1  20   9      179.47       88.58     35.40 o 
   2  20   9       12.69      -36.38     28.82 o 
   3  20   9       58.85       72.29     36.05 o 
  -4  21   9        8.81      -48.39     32.26 o 
  -3  21   9        8.62       12.17     32.47 o 
  -2  21   9       11.25      -37.33     28.98 o 
  -1  21   9        1.61      -41.91     28.73 o 
   0  21   9       81.93       55.83     43.82 o 
   1  21   9       15.58       23.59     35.44 o 
   2  21   9       11.46      -34.81     29.91 o 
  -3  22   9      160.57      167.59     60.66 o 
  -2  22   9      331.81      350.21     39.33 o 
  -1  22   9      286.62      307.78     57.25 o 
   0  22   9       46.19       88.03     32.95 o 
   1  22   9       32.35      -29.25     30.49 o 
   2  22   9       20.87       20.04     40.13 o 
  -3  23   9       14.03       -1.59     34.29 o 
  -2  23   9       12.84       23.77     34.94 o 
  -1  23   9        5.51        0.18     30.27 o 
   0  23   9       77.79       69.80     31.99 o 
   1  23   9       38.08      -38.63     30.02 o 
   2  23   9      144.05      162.78     68.01 o 
  -3  24   9       18.60      -50.72     37.43 o 
  -2  24   9      220.06      142.25     35.88 o 
  -1  24   9        0.57      -26.40     37.94 o 
   0  24   9       27.53       34.67     32.71 o 
   1  24   9        6.77       28.05     41.37 o 
  -2  25   9       53.44        8.96     50.97 o 
  -1  25   9        4.89      -28.65     32.05 o 
   0  25   9      196.95      207.82     50.64 o 
   1  25   9       40.38       92.52     86.38 o 
  -1  26   9       70.39       95.83     47.55 o 
   0  26   9        1.21       49.43     43.36 o 
  -4   0  10     1496.70     1233.80    100.56 o 
   0   0  10      219.92      254.56     61.62 o 
   2   0  10      571.31      611.32     77.74 o 
  -5   1  10       14.59      -27.06     47.00 o 
  -4   1  10       32.09       54.39     65.94 o 
  -3   1  10      410.55      419.04     52.14 o 
  -2   1  10      236.64      222.59     42.82 o 
  -1   1  10       64.33      104.75     39.33 o 
   0   1  10     1517.23     1432.86     67.99 o 
   1   1  10      142.39      160.24     71.18 o 
   2   1  10       32.12      -59.10     64.49 o 
   3   1  10      283.79      242.53     47.44 o 
  -5   2  10        1.49      -67.60     45.07 o 
  -4   2  10       10.17       58.23     41.27 o 
  -3   2  10      301.34      371.62     69.00 o 
  -2   2  10       10.36       40.52     37.34 o 
  -1   2  10        3.99      -34.41     32.46 o 
   0   2  10      140.67      281.12     46.26 o 
   1   2  10      250.84      244.39     51.24 o 
   2   2  10       61.30      115.40     39.34 o 
   3   2  10        3.46      -32.50     40.15 o 
  -5   3  10        0.97      -30.61     49.44 o 
  -4   3  10      193.73      221.28     48.65 o 
  -3   3  10      178.17      147.20     42.04 o 
  -2   3  10      305.73      303.31     46.98 o 
  -1   3  10        0.59      -15.74     33.93 o 
   0   3  10      546.86      607.85     57.22 o 
   1   3  10      329.88      340.26     70.37 o 
   2   3  10      206.28      279.21     46.85 o 
   3   3  10        1.05      -48.84     37.89 o 
  -5   4  10        1.60      -37.40     47.51 o 
  -4   4  10       18.69      -10.14     40.00 o 
  -3   4  10      337.96      363.95     48.41 o 
  -2   4  10       11.53       14.83     34.44 o 
  -1   4  10      198.48      156.24     40.18 o 
   0   4  10      198.67      209.37     43.87 o 
   1   4  10        8.54       15.55     38.70 o 
   2   4  10       67.74       33.50     39.26 o 
   3   4  10        4.77      -58.05     38.70 o 
  -5   5  10      103.10      132.51     56.49 o 
  -4   5  10       58.28       80.52     43.56 o 
  -3   5  10       13.86      -11.50     40.90 o 
  -2   5  10       66.70      -11.64     39.41 o 
  -1   5  10       17.90       17.43     34.06 o 
   0   5  10       66.41      142.24     42.86 o 
   1   5  10      510.67      549.66     55.02 o 
   2   5  10      161.76      178.77     55.01 o 
   3   5  10       56.43       52.34     42.68 o 
  -5   6  10       41.12       86.64     93.55 o 
  -4   6  10       63.66        0.28     42.36 o 
  -3   6  10      108.10      138.82     43.74 o 
  -2   6  10       45.39       75.38     38.15 o 
  -1   6  10      389.18      405.95     49.82 o 
   0   6  10      463.68      454.74     79.37 o 
   1   6  10      129.03      148.99    106.70 o 
   2   6  10       53.91      116.25     92.32 o 
   3   6  10        0.32       -0.27     41.86 o 
  -5   7  10      152.83       99.88     53.69 o 
  -4   7  10      105.50      102.23     45.73 o 
  -3   7  10      141.57      152.62     48.25 o 
  -2   7  10       68.64       67.91     58.44 o 
  -1   7  10       18.18       38.15     53.13 o 
   0   7  10        7.52       43.61     39.98 o 
   1   7  10      570.34      644.35     57.73 o 
   2   7  10        5.28      -45.62     31.14 o 
   3   7  10      227.45      126.10     45.33 o 
  -5   8  10       81.84      -62.59    123.90 o 
  -4   8  10       36.50      -11.50     39.82 o 
  -3   8  10       48.90       32.50     64.83 o 
  -2   8  10        3.12       20.97     39.05 o 
  -1   8  10     1006.58     1026.50    106.61 o 
   0   8  10        0.23      -15.06     34.18 o 
   1   8  10      509.63      433.14     49.54 o 
   2   8  10        0.69      -15.88     31.63 o 
   3   8  10       72.39       22.94    112.53 o 
  -5   9  10      228.69      161.55    105.26 o 
  -4   9  10       16.85       -3.70     57.79 o 
  -3   9  10       24.23       17.00     37.96 o 
  -2   9  10      123.40       80.93     38.42 o 
  -1   9  10      802.98      891.94     62.24 o 
   0   9  10      178.17      184.29     42.12 o 
   1   9  10        6.02       46.75     31.66 o 
   2   9  10       68.04       45.32     33.10 o 
   3   9  10      321.14      461.37     56.75 o 
  -4  10  10       21.24      104.76     45.20 o 
  -3  10  10       96.96       16.53     39.81 o 
  -2  10  10       35.84       22.85     35.25 o 
  -1  10  10      104.44      191.80     42.25 o 
   0  10  10       52.25       35.77     32.83 o 
   1  10  10      181.14      169.29     35.05 o 
   2  10  10      258.12      301.03    104.81 o 
   3  10  10       44.91       85.17     43.46 o 
  -4  11  10       14.73      -21.86     33.54 o 
  -3  11  10       13.21      -24.10     31.09 o 
  -2  11  10      228.75      207.41     45.05 o 
  -1  11  10       97.38       91.93     33.51 o 
   0  11  10       18.80        3.62     28.98 o 
   1  11  10       30.09      -18.60     30.48 o 
   2  11  10       17.23       -2.57     31.64 o 
   3  11  10      114.86      176.11     47.81 o 
  -4  12  10        0.93       12.70     43.19 o 
  -3  12  10       12.86       -1.24     31.28 o 
  -2  12  10      386.12      429.46     68.11 o 
  -1  12  10      642.79      685.27     47.46 o 
   0  12  10       13.64      -15.27     28.46 o 
   1  12  10       44.87       11.46     43.21 o 
   2  12  10      130.47      106.69     34.39 o 
   3  12  10        2.49      -35.02     40.11 o 
  -4  13  10      171.67      291.04     53.27 o 
  -3  13  10       19.45       63.35     35.25 o 
  -2  13  10      274.22      304.75     39.04 o 
  -1  13  10       91.48      111.41     33.88 o 
   0  13  10       41.30       34.20     30.66 o 
   1  13  10      292.64      325.03     39.22 o 
   2  13  10      181.62      234.33     38.41 o 
   3  13  10        6.11       10.28     34.54 o 
  -4  14  10      107.78       66.64     93.72 o 
  -3  14  10       61.99       32.64     42.49 o 
  -2  14  10       67.13       66.53     34.77 o 
  -1  14  10       14.46      -43.12     40.95 o 
   0  14  10      237.03      312.87     45.88 o 
   1  14  10        5.12        0.08     30.13 o 
   2  14  10      344.61      351.41     41.99 o 
  -4  15  10       27.41       53.22     47.30 o 
  -3  15  10       27.99        4.33     41.50 o 
  -2  15  10      225.90      256.92     47.30 o 
  -1  15  10        4.78      -19.08     30.28 o 
   0  15  10       17.82       -3.28     29.21 o 
   1  15  10        7.08      -26.06     29.82 o 
   2  15  10       46.13       24.08     33.54 o 
  -4  16  10       40.14       20.54     64.21 o 
  -3  16  10      178.55      207.14    112.68 o 
  -2  16  10        1.87       -9.52     36.45 o 
  -1  16  10      159.85      144.08     95.16 o 
   0  16  10       22.04       48.30     32.12 o 
   1  16  10        0.66      -28.98     30.95 o 
   2  16  10      135.40      196.51     37.26 o 
  -3  17  10        0.48       18.49     41.82 o 
  -2  17  10       59.43       62.92     32.59 o 
  -1  17  10       10.97      -30.93     33.47 o 
   0  17  10       59.14       14.62     32.40 o 
   1  17  10       29.94      -33.76     33.34 o 
   2  17  10       17.03       13.94     34.08 o 
  -3  18  10        2.17       10.02     33.82 o 
  -2  18  10       46.20       48.62     34.72 o 
  -1  18  10       55.53       54.34     34.49 o 
   0  18  10      118.39      101.38     35.05 o 
   1  18  10        0.30      -25.56     32.71 o 
   2  18  10        5.64      -68.07     58.26 o 
  -3  19  10       31.21       11.12     38.37 o 
  -2  19  10       84.85       95.57     33.93 o 
  -1  19  10        0.48      -36.13     30.30 o 
   0  19  10      220.36      200.50     38.92 o 
   1  19  10       50.71       73.22     41.81 o 
  -2  20  10        5.24      -23.93     30.78 o 
  -1  20  10       91.48       84.14     33.26 o 
   0  20  10       11.56       33.99     49.64 o 
   1  20  10       77.77       21.45     33.36 o 
  -2  21  10        2.21       44.44     34.05 o 
  -1  21  10      173.02      210.45     39.63 o 
   0  21  10        3.13      -37.33     30.93 o 
  -1  22  10       15.13       -5.75     34.61 o 
   0  22  10       34.22      -17.19     33.17 o 
  -3   0  11      276.23      250.67     70.75 o 
  -1   0  11      336.54      428.35     77.87 o 
   1   0  11       32.68        9.71     54.83 o 
  -4   1  11       10.80      -17.72     45.47 o 
  -3   1  11        2.87       -5.02     40.98 o 
  -2   1  11      288.40      348.80     50.52 o 
  -1   1  11      396.81      418.11     54.15 o 
   0   1  11       19.67        0.08     84.87 o 
   1   1  11       35.29      -25.99     41.11 o 
   2   1  11        0.13      -34.85     41.84 o 
  -4   2  11       81.48       59.16     52.98 o 
  -3   2  11       16.32       23.14     41.10 o 
  -2   2  11      219.85      238.70     48.58 o 
  -1   2  11       14.62       -0.56     41.45 o 
   0   2  11       30.58       27.59     44.80 o 
   1   2  11        0.05      -41.64     52.50 o 
   2   2  11        5.55       26.41     42.93 o 
  -4   3  11       22.18       65.26     50.41 o 
  -3   3  11      452.33      442.96     55.13 o 
  -2   3  11        5.97        9.98     40.55 o 
  -1   3  11      173.79      156.77     46.67 o 
   0   3  11       20.47      -35.72     40.52 o 
   1   3  11      191.92      221.48     51.83 o 
   2   3  11        1.22       -4.80     42.37 o 
  -4   4  11       82.82       13.74     52.74 o 
  -3   4  11      249.81      332.07     52.33 o 
  -2   4  11      121.36      200.01     44.87 o 
  -1   4  11      131.22       98.15     45.30 o 
   0   4  11      120.57      122.52     45.64 o 
   1   4  11        1.25      -36.38     42.38 o 
   2   4  11       79.56      119.89     47.52 o 
  -4   5  11       97.67       93.36     52.84 o 
  -3   5  11        2.81       56.22     40.86 o 
  -2   5  11      248.49      238.81     49.57 o 
  -1   5  11        2.09      -37.81     37.12 o 
   0   5  11        0.59      -45.39     41.58 o 
   1   5  11      308.00      321.29     53.58 o 
   2   5  11       36.10       16.79     43.98 o 
  -4   6  11       21.94      -17.46     49.10 o 
  -3   6  11       71.93       35.30     44.38 o 
  -2   6  11      173.25      144.13     48.42 o 
  -1   6  11        7.60       32.60     41.22 o 
   0   6  11       56.52       87.42     47.05 o 
   1   6  11       49.51        1.43     40.60 o 
   2   6  11      105.85       67.43     46.57 o 
  -3   7  11       45.81       39.94     46.22 o 
  -2   7  11      207.03      128.85     46.73 o 
  -1   7  11       18.72      -21.84     61.66 o 
   0   7  11        3.76       38.96     49.04 o 
   1   7  11      124.81       77.71     42.23 o 
   2   7  11       32.44       38.33     34.84 o 
  -3   8  11        1.83      -57.21     38.14 o 
  -2   8  11      144.02      153.52     45.01 o 
  -1   8  11       14.89      -19.09     40.63 o 
   0   8  11       94.85       82.70     44.67 o 
   1   8  11       16.02      -42.64     40.99 o 
   2   8  11       80.53       91.28     38.17 o 
  -3   9  11       31.95       -1.05     68.58 o 
  -2   9  11        5.63      -29.26     40.60 o 
  -1   9  11        6.03       10.22     43.63 o 
   0   9  11       78.73      182.97     47.26 o 
   1   9  11       36.31       -1.80     34.52 o 
   2   9  11       36.38       -3.27     36.99 o 
  -3  10  11       13.80       -2.18     39.26 o 
  -2  10  11      246.57      344.94     50.45 o 
  -1  10  11        3.06      -34.67     38.10 o 
   0  10  11      534.56      528.58     47.22 o 
   1  10  11        6.57      -46.03     30.69 o 
   2  10  11        2.07      -45.95     34.23 o 
  -3  11  11       22.71       33.27     36.96 o 
  -2  11  11       26.82       20.35     33.30 o 
  -1  11  11        0.13       -0.21     33.21 o 
   0  11  11      178.08      209.78     40.85 o 
   1  11  11        5.58       37.70     39.33 o 
  -3  12  11       82.25      121.37     40.42 o 
  -2  12  11       74.15       23.63     35.20 o 
  -1  12  11       51.93       34.91     43.84 o 
   0  12  11      108.15      151.32     36.98 o 
   1  12  11        1.47      -45.92     35.23 o 
  -3  13  11       32.28       25.16    106.14 o 
  -2  13  11       51.24       24.61     35.27 o 
  -1  13  11        4.68      -33.47     31.96 o 
   0  13  11        1.46      -33.03     31.74 o 
   1  13  11      154.17      191.10     52.70 o 
  -2  14  11       33.40       24.35     46.16 o 
  -1  14  11       10.72       25.98     34.34 o 
   0  14  11       26.42       41.72     55.49 o 
   1  14  11        0.39      -40.23     45.62 o 
  -2  15  11       89.21       43.40     71.51 o 
  -1  15  11      113.10      111.88     37.14 o 
   0  15  11       75.08       69.89     36.00 o 
  -1  16  11       60.11       42.86     42.12 o 
   0  16  11       12.86      -21.30     33.59 o 
  -2   0  12      135.40      146.88     77.91 o 
   0   0  12       93.34      165.47     73.10 o 
  -2   1  12        2.57      -14.29     47.74 o 
  -1   1  12       34.19       -3.32     47.08 o 
   0   1  12        1.37      -65.93     43.95 o 
  -2   2  12        1.87       57.13     44.99 o 
  -1   2  12       12.62       25.05     44.18 o 
   0   2  12       22.08      105.56     88.86 o 
  -2   3  12       63.76       43.39     46.09 o 
  -1   3  12       75.68       99.61     63.15 o 
   0   3  12        3.58      -72.34     48.23 o 
  -1   4  12        5.11      -23.00     61.75 o 
   0   4  12      102.68       99.75     52.79 o 
  -1   5  12       55.02      -10.72    112.46 o 
  -1   6  12       29.17      -30.63     49.39 o 
                                                 
